# Supplementary material for: Methyl (2E)-2-{[(2-methyl­quinolin-8-yl)­oxy]meth­yl}-3-(thio­phen-2-yl)acrylate
Source: Acta Crystallogr Sect E Struct Rep Online. 2012 Apr 21;68(Pt 5):o1496. doi: 10.1107/S1600536812014560 (PMC3344605; doi:10.1107/S1600536812014560)
Supplement: Supplementary file 2 [file e-68-o1496-Isup2.hkl]

#
# h,k,l, Fc-squared, Fo-squared, sigma(Fo-squared) and status flag
#
data_I
_shelx_title ' F in Pbcn'
_shelx_refln_list_code          4
_shelx_F_calc_maximum      312.55
_exptl_crystal_F_000      1424.00
_reflns_d_resolution_high  0.7499
 
loop_
 _symmetry_equiv_pos_as_xyz
 'x, y, z'
 '-x+1/2, -y+1/2, z+1/2'
 '-x, y, -z+1/2'
 'x+1/2, -y+1/2, -z'
 '-x, -y, -z'
 'x-1/2, y-1/2, -z-1/2'
 'x, -y, z-1/2'
 '-x-1/2, y-1/2, z'
 
_cell_length_a    24.5452
_cell_length_b     8.6887
_cell_length_c    15.8089
_cell_angle_alpha  90.000
_cell_angle_beta   90.000
_cell_angle_gamma  90.000
 
_shelx_F_squared_multiplier     1.000
 
loop_
 _refln_index_h
 _refln_index_k
 _refln_index_l
 _refln_F_squared_calc
 _refln_F_squared_meas
 _refln_F_squared_sigma
 _refln_observed_status
   2   0   0    28020.06    24067.37   2872.02 o
   4   0   0     5723.59     5755.84    135.75 o
   6   0   0      654.47      659.17     15.39 o
   8   0   0      203.64      361.46     55.34 o
  10   0   0       35.60       36.77      4.73 o
  12   0   0     4863.48     4832.17     98.38 o
  14   0   0      106.27      103.82      8.51 o
  16   0   0     2623.80     2535.49     56.29 o
  18   0   0     2176.87     2133.36     49.45 o
  20   0   0     1853.82     1861.62     45.47 o
  22   0   0      556.09      529.77     21.67 o
  24   0   0      832.07      770.03     39.73 o
  26   0   0      512.70      422.86     31.22 o
  28   0   0      249.34      241.23     26.49 o
  30   0   0       79.18       42.57     18.92 o
  32   0   0       41.24       33.11     17.97 o
   1   1   0     2625.93     2902.82     44.57 o
   3   1   0     5471.94     5240.65     79.69 o
   5   1   0     2873.26     3248.32     50.75 o
   7   1   0     4368.92     4376.07     68.24 o
   9   1   0     6763.96     6619.40     88.40 o
  11   1   0       12.76       21.75      3.17 o
  13   1   0     1172.04     1259.36     21.52 o
  15   1   0       23.01       37.72      4.32 o
  17   1   0       14.13        3.72      4.66 o
  19   1   0     1389.50     1314.61     32.63 o
  21   1   0      400.34      394.61     18.03 o
  23   1   0        8.58       11.45      6.67 o
  25   1   0      205.31      204.31     16.05 o
  27   1   0      198.74      196.70     16.72 o
  29   1   0        0.02       -2.71     17.03 o
  31   1   0        7.33       -0.68     11.69 o
   0   2   0    97686.06    94532.70   1720.21 o
   2   2   0     1974.34     2026.83     28.00 o
   4   2   0     8182.76     8466.15    128.26 o
   6   2   0    35893.19    34697.38   1029.13 o
   8   2   0      194.55      180.93      6.64 o
  10   2   0      176.18      192.02      7.19 o
  12   2   0      572.70      609.78     14.88 o
  14   2   0       28.34       22.58      6.05 o
  16   2   0       27.96       19.41      4.97 o
  18   2   0       58.63       48.65      6.86 o
  20   2   0      423.85      415.70     15.21 o
  22   2   0      322.98      335.68     14.96 o
  24   2   0      234.27      233.32     12.96 o
  26   2   0        2.79        5.51      7.54 o
  28   2   0        0.35       -4.77      8.69 o
  30   2   0        3.59      -10.22     10.22 o
  32   2   0        6.67        0.87     12.36 o
   1   3   0     7503.59     7549.58     98.80 o
   3   3   0    13195.50    13217.28    171.35 o
   5   3   0    43439.09    44285.21    659.57 o
   7   3   0      230.63      342.58      9.97 o
   9   3   0    10388.09    11446.59    174.86 o
  11   3   0      343.91      333.18     10.50 o
  13   3   0      731.37      624.47     15.71 o
  15   3   0      203.88      183.68      8.87 o
  17   3   0      106.20       85.95      7.84 o
  19   3   0     1977.87     1850.43     37.24 o
  21   3   0     1214.23     1228.06     29.03 o
  23   3   0      473.80      468.59     17.36 o
  25   3   0       12.57        5.34      6.86 o
  27   3   0       13.24       10.90      7.86 o
  29   3   0       24.93       18.93      8.43 o
  31   3   0        2.89       -2.53     12.36 o
   0   4   0      493.56      519.23     14.37 o
   2   4   0     1266.87     1429.46     21.99 o
   4   4   0     3663.88     3304.84     46.21 o
   6   4   0    17172.42    17963.45    233.15 o
   8   4   0      982.53      944.21     34.92 o
  10   4   0     1610.85     1645.58     31.10 o
  12   4   0      680.21      714.69     17.07 o
  14   4   0      522.14      464.78     13.93 o
  16   4   0      286.89      276.81     11.30 o
  18   4   0       10.60        5.34      5.48 o
  20   4   0      224.29      207.91     11.25 o
  22   4   0      192.65      181.63     11.40 o
  24   4   0        3.89       -1.76      6.35 o
  26   4   0       78.10       80.89      9.95 o
  28   4   0      114.12      130.27     12.09 o
  30   4   0       55.79       33.45     10.08 o
   1   5   0       70.06      133.51      8.06 o
   3   5   0     3874.91     3856.80     53.90 o
   5   5   0      737.20      796.98     15.00 o
   7   5   0      136.62      156.36      6.60 o
   9   5   0      470.55      472.14     11.08 o
  11   5   0     1066.52     1031.35     29.02 o
  13   5   0      842.20      787.23     24.35 o
  15   5   0      145.92      167.26      9.40 o
  17   5   0       88.31       89.99     12.23 o
  19   5   0       58.42       64.13      7.86 o
  21   5   0       10.33        2.96      6.05 o
  23   5   0        1.31       -0.26      6.51 o
  25   5   0       43.27       38.59      8.64 o
  27   5   0       97.54      122.19     17.03 o
  29   5   0       67.36       79.60     13.82 o
   0   6   0      607.31      495.36     16.72 o
   2   6   0     2932.64     2779.85     41.37 o
   4   6   0     5524.53     5677.52     78.37 o
   6   6   0     2172.43     2126.66     33.44 o
   8   6   0     2702.04     2705.61     36.78 o
  10   6   0      613.81      618.15     12.81 o
  12   6   0     3488.14     3270.10     60.34 o
  14   6   0      953.06      938.09     26.90 o
  16   6   0      397.51      362.65     18.85 o
  18   6   0       77.37       79.08      8.16 o
  20   6   0      182.96      174.23     14.28 o
  22   6   0      333.91      359.35     20.20 o
  24   6   0      199.84      187.22     15.89 o
  26   6   0       10.78       13.84     17.03 o
   1   7   0      162.07      173.37      7.89 o
   3   7   0      709.29      739.93     15.84 o
   5   7   0      623.19      604.45     14.30 o
   7   7   0      333.02      304.94     10.39 o
   9   7   0        6.10       -5.26      5.26 o
  11   7   0     1023.53     1055.04     30.49 o
  13   7   0       20.01       36.49      7.27 o
  15   7   0       15.84       22.25      6.64 o
  17   7   0       24.91       22.50      9.63 o
  19   7   0        0.32       -5.01      8.32 o
  21   7   0       88.58       81.47     12.77 o
  23   7   0      121.69      124.04     14.31 o
  25   7   0       75.27      105.64     15.00 o
   2   8   0     2013.29     1845.62     36.04 o
   4   8   0      300.01      313.33     12.74 o
   6   8   0      423.91      370.87     13.46 o
   8   8   0      704.18      660.16     18.72 o
  10   8   0      127.14      141.96      9.61 o
  12   8   0      146.72      146.02      9.95 o
  14   8   0       25.49       30.65      7.41 o
  16   8   0       50.82       35.37      8.05 o
  18   8   0        0.72        2.64      6.99 o
  20   8   0        7.00        6.85      7.86 o
  22   8   0      122.28      128.15     12.08 o
   1   9   0     1170.20     1212.83     33.45 o
   3   9   0      134.08      150.90     12.04 o
   5   9   0      239.00      241.04     15.61 o
   7   9   0      346.72      315.39     16.38 o
   9   9   0       59.25       57.42      9.36 o
  11   9   0       12.11       16.51      7.06 o
  13   9   0       46.46       64.48      8.70 o
  15   9   0      147.85      176.00     11.95 o
  17   9   0      847.54      923.98     26.29 o
  19   9   0      432.55      533.37     20.66 o
   0  10   0       99.73       96.49     16.08 o
   2  10   0       11.61       13.00      7.67 o
   4  10   0        4.62        1.42      7.36 o
   6  10   0        0.12       -2.36      7.36 o
   8  10   0      527.80      540.62     22.40 o
  10  10   0       20.44       18.29      9.01 o
  12  10   0       18.68       11.00      9.01 o
  14  10   0        0.39       -6.15      8.70 o
  16  10   0       22.65       26.96     10.70 o
   1  11   0      340.31      410.15     20.74 o
   3  11   0      229.01      257.32     30.27 o
   5  11   0       22.07       13.28      9.29 o
   7  11   0       46.31       40.81     10.64 o
   9  11   0       10.33        6.76     11.35 o
   1   1   1     1215.83     1180.78     15.02 o
   2   1   1     2414.87     2496.23     25.21 o
   3   1   1     7529.30     7710.51     76.01 o
   4   1   1    79320.86    76169.55    745.25 o
   5   1   1       93.87       99.16      5.43 o
   6   1   1       54.73       37.50      1.80 o
   7   1   1      136.74      119.21      3.31 o
   8   1   1        3.56        1.30      1.32 o
   9   1   1      411.37      369.31      6.27 o
  10   1   1     4202.57     4338.58     45.23 o
  11   1   1     6710.96     7063.88     71.88 o
  12   1   1     5110.56     5377.36     55.95 o
  13   1   1     1820.30     1895.55     22.52 o
  14   1   1      624.44      667.99     10.76 o
  15   1   1      186.41      189.87      5.85 o
  16   1   1      651.23      624.67     10.91 o
  17   1   1     1185.34     1187.02     16.89 o
  18   1   1      222.33      233.06      7.23 o
  19   1   1       19.43       29.69      4.11 o
  20   1   1      139.65      149.78      6.43 o
  21   1   1      130.79      137.87      6.35 o
  22   1   1       57.57       61.80      5.64 o
  23   1   1        1.48       -1.59      4.25 o
  24   1   1      459.56      459.77     15.71 o
  25   1   1      254.48      247.35     10.48 o
  26   1   1      302.25      304.25     12.13 o
  27   1   1       56.99       59.44      7.60 o
  28   1   1       44.15       42.19      7.21 o
  29   1   1        6.33        3.17      7.32 o
  30   1   1       35.16       27.88     11.33 o
  31   1   1       10.98        4.78      8.37 o
  32   1   1       89.59       92.97     11.08 o
   0   2   1      934.82      906.39     17.48 o
   1   2   1     1667.01     1747.59     17.04 o
   2   2   1     6194.78     6577.45     65.18 o
   3   2   1    38499.43    38943.20    355.67 o
   4   2   1    10265.50    10577.21    104.70 o
   5   2   1     6930.66     7692.88     76.98 o
   6   2   1     9717.12     9619.42     95.82 o
   7   2   1     2641.33     2523.04     29.38 o
   8   2   1        6.33       10.01      1.69 o
   9   2   1      201.57      250.89      5.63 o
  10   2   1      209.98      292.16      6.33 o
  11   2   1      248.37      205.54      6.73 o
  12   2   1      968.14     1064.42     15.86 o
  13   2   1      925.08      885.84     13.74 o
  14   2   1      299.13      251.48      6.91 o
  15   2   1     1408.07     1381.22     19.74 o
  16   2   1      507.80      531.25     10.79 o
  17   2   1      154.59      145.82      6.07 o
  18   2   1      380.34      357.46      9.21 o
  19   2   1      199.75      224.30      8.05 o
  20   2   1     1506.46     1480.32     22.61 o
  21   2   1      469.18      491.29     11.92 o
  22   2   1      856.62      863.22     16.50 o
  23   2   1      298.72      309.04     10.33 o
  24   2   1      130.95      145.05      7.68 o
  25   2   1       61.16       66.07      6.34 o
  26   2   1       21.19       15.01      5.42 o
  27   2   1        1.15       -5.59      5.59 o
  28   2   1       14.19        7.57      6.50 o
  29   2   1      198.87      215.60     11.15 o
  30   2   1       13.58        7.21      6.86 o
  31   2   1       85.84      100.43      9.52 o
  32   2   1        2.73        1.29      8.72 o
   1   3   1     3563.68     3312.05     31.83 o
   2   3   1     4460.76     4865.82     45.91 o
   3   3   1     1151.55     1369.83     45.13 o
   4   3   1     5611.22     5880.98     59.26 o
   5   3   1      419.18      428.29      8.94 o
   6   3   1      754.46      736.08      9.88 o
   7   3   1     8872.13     9351.71     87.88 o
   8   3   1     6302.59     6691.74     68.24 o
   9   3   1      107.48      167.24      5.36 o
  10   3   1     1485.01     1551.68     20.56 o
  11   3   1      405.60      455.48      9.66 o
  12   3   1       89.64      100.86      4.48 o
  13   3   1        3.78        5.74      2.64 o
  14   3   1       27.66       31.62      4.02 o
  15   3   1        5.58       -0.49      2.83 o
  16   3   1       90.19       91.77      4.95 o
  17   3   1      217.41      235.64      7.62 o
  18   3   1       20.13       14.45      4.09 o
  19   3   1        0.00       -3.81      3.81 o
  20   3   1       31.25       25.63      4.65 o
  21   3   1       22.22       14.59      4.63 o
  22   3   1       34.87       36.99      5.24 o
  23   3   1        0.44       -0.78      4.52 o
  24   3   1        2.90        3.40      4.88 o
  25   3   1        7.16        9.78      4.88 o
  26   3   1       25.41       36.18      5.97 o
  27   3   1        7.12        5.64      5.24 o
  28   3   1       65.73       53.97      6.79 o
  29   3   1       33.09       26.77      7.30 o
  30   3   1       11.22       19.19      7.26 o
  31   3   1       30.09       30.10      8.11 o
   0   4   1     2236.95     2429.68     34.62 o
   1   4   1       55.16       57.14      7.68 o
   2   4   1      497.59      484.33      6.97 o
   3   4   1      380.43      447.12      6.76 o
   4   4   1        0.28       -1.07      1.74 o
   5   4   1     2374.21     2634.28     28.68 o
   6   4   1        0.07        9.25      2.32 o
   7   4   1     1154.98     1231.76     14.40 o
   8   4   1     2730.37     2857.50     29.53 o
   9   4   1     8121.51     8210.21     83.72 o
  10   4   1       29.43       16.65      3.81 o
  11   4   1      400.72      420.61      8.10 o
  12   4   1      158.41      172.93      6.07 o
  13   4   1      354.16      338.99      9.16 o
  14   4   1      878.12      906.53     20.48 o
  15   4   1      213.87      218.40      7.23 o
  16   4   1      487.72      468.03     10.48 o
  17   4   1      338.23      321.27      9.06 o
  18   4   1      260.04      256.83      8.40 o
  19   4   1        1.97        2.39      3.94 o
  20   4   1      182.77      198.74      7.83 o
  21   4   1       22.96       17.40      4.71 o
  22   4   1      393.00      393.58     11.08 o
  23   4   1      351.00      332.91     10.58 o
  24   4   1       40.84       41.58      5.78 o
  25   4   1       59.25       59.87      6.39 o
  26   4   1       26.32       30.45      5.82 o
  27   4   1        5.03        8.13      5.40 o
  28   4   1       22.06       27.77      6.27 o
  29   4   1       28.78       27.43      6.60 o
  30   4   1        1.00       -3.89      7.67 o
   1   5   1     4221.03     4369.14     42.66 o
   2   5   1     1675.12     1772.39     19.34 o
   3   5   1      886.89      987.69     12.27 o
   4   5   1        5.39        1.49      2.23 o
   5   5   1      907.07      912.12     11.69 o
   6   5   1        5.36        9.54      2.36 o
   7   5   1     1020.18     1129.79     13.12 o
   8   5   1     5817.42     5809.62     56.53 o
   9   5   1      242.81      216.26      8.59 o
  10   5   1       79.91       48.90      3.41 o
  11   5   1      523.77      545.11      9.14 o
  12   5   1     1202.31     1123.32     15.96 o
  13   5   1      374.99      313.57      8.47 o
  14   5   1      184.94      177.06      6.56 o
  15   5   1       17.49       17.89      3.82 o
  16   5   1      617.88      554.29     13.19 o
  17   5   1      287.13      257.68     11.48 o
  18   5   1        0.79       -3.81      3.81 o
  19   5   1      620.07      566.49     15.63 o
  20   5   1       82.13       75.17      5.87 o
  21   5   1      304.37      293.88      9.69 o
  22   5   1       49.75       49.71      5.68 o
  23   5   1      100.58      106.23      7.08 o
  24   5   1       20.39       17.50      5.38 o
  25   5   1       23.24       22.83      6.09 o
  26   5   1       50.36       67.93      7.51 o
  27   5   1        0.00        1.69      6.15 o
  28   5   1      118.01      143.00      9.84 o
  29   5   1       39.13       47.60      8.11 o
   0   6   1       48.09       19.75      4.25 o
   1   6   1      898.41      890.97     12.06 o
   2   6   1      548.51      510.95      8.47 o
   3   6   1      618.66      669.32     10.10 o
   4   6   1        1.55        0.52      2.82 o
   5   6   1       98.15       94.68      4.21 o
   6   6   1       21.10       26.60      3.20 o
   7   6   1       32.45       32.09      3.11 o
   8   6   1       22.32       21.62      2.95 o
   9   6   1      451.32      431.74      7.80 o
  10   6   1       82.13       87.19      4.10 o
  11   6   1     1021.03      993.64     13.94 o
  12   6   1      528.61      499.50     10.12 o
  13   6   1      901.88      859.97     14.09 o
  14   6   1      197.76      200.93      7.43 o
  15   6   1       74.84       69.69      5.39 o
  16   6   1      281.02      261.85      9.51 o
  17   6   1       39.30       27.69      6.50 o
  18   6   1       80.02       71.07      6.94 o
  19   6   1        0.42       -2.50      4.51 o
  20   6   1       33.87       35.41      5.94 o
  21   6   1        8.14       -4.61      4.62 o
  22   6   1       73.71       69.31      6.82 o
  23   6   1       26.11       36.83      7.46 o
  24   6   1        0.59        4.72      6.65 o
  25   6   1        0.24       -3.44      6.58 o
  26   6   1       14.85       14.10      7.28 o
  27   6   1        2.78       -6.80      6.80 o
   1   7   1      334.29      318.02      7.49 o
   2   7   1     1180.13     1134.67     14.90 o
   3   7   1      150.72      141.37      5.55 o
   4   7   1       91.79       97.08     11.07 o
   5   7   1       69.49       56.87      4.17 o
   6   7   1      292.95      253.31      7.23 o
   7   7   1      449.38      389.91      8.87 o
   8   7   1      503.89      471.24      9.79 o
   9   7   1      194.52      183.33      6.02 o
  10   7   1      589.37      525.48      9.93 o
  11   7   1        3.42        5.39      3.48 o
  12   7   1     1518.94     1452.55     18.91 o
  13   7   1      516.13      470.99     11.34 o
  14   7   1      439.23      421.50     10.99 o
  15   7   1       31.59       24.27      4.71 o
  16   7   1       66.32       46.54      5.38 o
  17   7   1       56.26       60.32      6.22 o
  18   7   1       45.80       36.70      6.11 o
  19   7   1      268.62      268.90     10.77 o
  20   7   1       12.59       14.12      5.57 o
  21   7   1      119.43      154.20      9.17 o
  22   7   1        8.76       10.33      6.04 o
  23   7   1       62.66       80.30      8.18 o
  24   7   1        1.01        1.58      6.02 o
  25   7   1        0.13        3.22      6.36 o
  26   7   1        9.43       14.48     13.03 o
   0   8   1      555.99      505.19     15.82 o
   1   8   1      170.37      168.75      6.85 o
   2   8   1      152.17      157.27      7.51 o
   3   8   1       33.90       27.44      4.35 o
   4   8   1       20.80       23.28      4.63 o
   5   8   1      155.40      160.25      7.27 o
   6   8   1      205.40      208.14      7.45 o
   7   8   1      248.01      247.85      8.27 o
   8   8   1       81.24       87.52      5.66 o
   9   8   1      420.09      446.24     11.17 o
  10   8   1      191.87      191.68      9.17 o
  11   8   1      380.27      378.02     10.32 o
  12   8   1       32.93       26.48      5.01 o
  13   8   1      409.59      401.41     11.01 o
  14   8   1        1.80        4.18      4.85 o
  15   8   1       10.32       10.07      4.77 o
  16   8   1        6.73        7.45      4.94 o
  17   8   1      268.37      249.73      9.60 o
  18   8   1      212.20      231.18      9.57 o
  19   8   1       16.63        9.58      5.30 o
  20   8   1        1.04        4.98      5.39 o
  21   8   1       28.50       39.26      6.41 o
  22   8   1        2.35       -1.23      5.49 o
  23   8   1      138.99      164.98     13.96 o
   1   9   1        2.08        9.21      4.95 o
   2   9   1       39.08       33.69      5.75 o
   3   9   1       12.25       18.86      7.10 o
   4   9   1       89.51       82.12      7.09 o
   5   9   1       64.77       51.09      6.37 o
   6   9   1        7.36       13.09      4.79 o
   7   9   1       28.90       37.44      5.58 o
   8   9   1      119.80      108.41      7.09 o
   9   9   1        4.14        4.44      4.81 o
  10   9   1       37.01       35.33      5.73 o
  11   9   1        7.11       13.11      5.19 o
  12   9   1      100.02       91.00      7.64 o
  13   9   1        3.49        2.26      5.09 o
  14   9   1       77.12       70.82      6.96 o
  15   9   1       41.30       44.92      6.63 o
  16   9   1        0.17        3.34      5.16 o
  17   9   1       24.58       39.52      6.25 o
  18   9   1        2.96       12.36      5.87 o
  19   9   1       26.86       27.62      6.46 o
  20   9   1        0.25        6.06      6.05 o
   0  10   1       19.16        6.54      7.27 o
   1  10   1       17.40       10.67      5.42 o
   2  10   1        8.92        5.07      6.42 o
   3  10   1       37.65       45.21      6.62 o
   4  10   1        0.56       -4.95      4.95 o
   5  10   1      292.66      258.67     14.34 o
   6  10   1       24.79        9.80      5.55 o
   7  10   1      254.64      277.55     11.58 o
   8  10   1        8.22        9.08      5.90 o
   9  10   1      150.75      166.92     12.56 o
  10  10   1        8.02        4.30      5.96 o
  11  10   1      120.60      143.52     12.02 o
  12  10   1       20.66        6.22      6.23 o
  13  10   1       88.71       92.42      8.60 o
  14  10   1       28.51       23.07      6.94 o
  15  10   1       15.00       16.48      7.00 o
  16  10   1       53.02       61.31      8.59 o
   1  11   1      204.45      271.28     12.15 o
   2  11   1      105.44      127.74      9.69 o
   3  11   1       86.56       85.39      8.51 o
   4  11   1      239.35      243.74     11.58 o
   5  11   1      148.30      162.79     10.16 o
   6  11   1        4.41        1.05      6.26 o
   7  11   1       31.39       34.51      7.42 o
   8  11   1        9.58        8.12      7.10 o
   9  11   1       10.07       -4.44      6.26 o
   0   0   2    13377.13    12919.36    341.50 o
   2   0   2     2200.72     1973.12    138.59 o
   3   0   2      246.25      206.21      3.56 o
   4   0   2      123.45      113.02      3.43 o
   5   0   2      242.83      252.35      6.36 o
   6   0   2      642.12      718.74     13.83 o
   7   0   2    19907.95    19652.93    294.78 o
   8   0   2     7918.42     7994.44    122.47 o
   9   0   2    10624.02    10322.59    157.60 o
  10   0   2      295.69      316.28      9.28 o
  11   0   2     6591.35     6077.72     95.73 o
  12   0   2      450.86      478.23     12.92 o
  13   0   2     5036.94     4716.21     76.81 o
  14   0   2     3590.84     3695.53     62.07 o
  15   0   2     1916.90     2328.52     42.23 o
  16   0   2      644.94      647.68     17.48 o
  17   0   2       82.37       81.51      7.06 o
  18   0   2      222.41      253.28     11.83 o
  19   0   2       99.32       82.02      7.82 o
  20   0   2        8.13        0.29      6.84 o
  21   0   2       17.67        9.10      6.36 o
  22   0   2      425.57      461.93     24.01 o
  23   0   2      206.22      217.92     16.86 o
  24   0   2      139.50      146.74     11.10 o
  25   0   2     1259.04     1250.30     31.31 o
  26   0   2       16.48       36.07      8.91 o
  27   0   2        0.05       17.22      8.16 o
  28   0   2        0.02       -7.22      7.22 o
  29   0   2       35.56       39.63     12.36 o
  30   0   2        7.86        8.99     12.04 o
  31   0   2       53.25       32.16     13.38 o
  32   0   2       32.61       20.83     13.70 o
   1   1   2      118.24      108.94      2.73 o
   2   1   2     1242.74     1335.79     17.88 o
   3   1   2      929.81      942.94     10.43 o
   4   1   2     8575.17     8480.99     90.76 o
   5   1   2        1.53        3.02      1.02 o
   6   1   2        1.40        0.26      1.03 o
   7   1   2       30.76       24.92      1.95 o
   8   1   2      847.74      764.93      9.44 o
   9   1   2        0.62        1.12      1.56 o
  10   1   2      383.68      320.71      6.09 o
  11   1   2      235.74      262.83      6.63 o
  12   1   2     2116.17     2195.20     25.20 o
  13   1   2      242.73      277.11      6.30 o
  14   1   2     1764.98     1849.24     22.38 o
  15   1   2        7.01       13.46      2.84 o
  16   1   2     1536.71     1477.58     19.37 o
  17   1   2      191.40      173.56      5.98 o
  18   1   2      692.98      652.67     11.79 o
  19   1   2      120.31      115.95      6.26 o
  20   1   2        1.36       -3.94      3.94 o
  21   1   2       97.30       85.09      6.42 o
  22   1   2      304.18      317.07     10.32 o
  23   1   2       12.43        9.87      5.01 o
  24   1   2       63.19       58.66      6.28 o
  25   1   2        4.78        3.52      5.58 o
  26   1   2      100.53       91.20      8.08 o
  27   1   2       67.93       76.69      8.34 o
  28   1   2       15.55       23.77      6.81 o
  29   1   2        4.04        0.96      6.24 o
  30   1   2       27.90       29.33      7.68 o
  31   1   2       65.11       55.67      8.46 o
  32   1   2       13.21       14.69      9.10 o
   0   2   2     1149.35     1174.96     19.56 o
   1   2   2      329.44      327.36      5.05 o
   2   2   2      203.05      230.35      6.20 o
   3   2   2      760.53      817.84     10.65 o
   4   2   2      116.10      115.87      2.83 o
   5   2   2      756.12      835.51     10.14 o
   6   2   2      688.60      762.13      9.15 o
   7   2   2      951.45     1026.79     11.83 o
   8   2   2        2.43        5.62      1.50 o
   9   2   2      285.70      266.50      5.66 o
  10   2   2       19.53       36.86      3.70 o
  11   2   2     2691.44     2930.62     32.10 o
  12   2   2       20.86       29.95      2.77 o
  13   2   2     2531.07     2595.00     29.50 o
  14   2   2      555.30      645.13     10.62 o
  15   2   2      161.19      213.36      9.68 o
  16   2   2       52.71       61.15      4.15 o
  17   2   2       29.16       23.81      3.65 o
  18   2   2     1172.73     1161.88     18.42 o
  19   2   2      492.31      509.40     11.32 o
  20   2   2       11.06       28.76      5.78 o
  21   2   2      919.43      870.09     16.12 o
  22   2   2       27.98       56.43      6.98 o
  23   2   2      920.46      898.92     17.02 o
  24   2   2        1.98        9.38      5.52 o
  25   2   2       21.89       17.18      6.10 o
  26   2   2       19.83       18.79      6.17 o
  27   2   2      144.42      119.09      8.86 o
  28   2   2      113.91      113.48      9.18 o
  29   2   2        0.73        5.20      6.58 o
  30   2   2        9.07       12.43      9.57 o
  31   2   2      114.10      130.20     10.35 o
  32   2   2        7.47       12.66      7.67 o
   1   3   2        0.90        4.79      1.60 o
   2   3   2      834.94      803.76     11.44 o
   3   3   2      834.47      943.01     36.44 o
   4   3   2     6844.81     6894.13     64.59 o
   5   3   2      749.24      858.77     13.80 o
   6   3   2     1079.50      961.89     12.02 o
   7   3   2      889.45      862.73     12.21 o
   8   3   2     7837.97     7920.40     80.29 o
   9   3   2      992.37     1064.60     13.88 o
  10   3   2     9638.98     9201.81     93.20 o
  11   3   2     1082.24     1146.78     15.26 o
  12   3   2     5671.01     5620.01     63.97 o
  13   3   2       50.43       58.21      3.84 o
  14   3   2     3182.59     3094.17     37.68 o
  15   3   2      175.57      190.00      6.58 o
  16   3   2     2154.57     2040.56     27.25 o
  17   3   2        1.26       -0.49      3.40 o
  18   3   2      596.39      549.74     11.83 o
  19   3   2      619.60      573.44     12.43 o
  20   3   2     1004.22      915.53     16.57 o
  21   3   2      620.34      543.15     12.59 o
  22   3   2      229.85      205.52      8.31 o
  23   3   2       38.34       40.77      5.38 o
  24   3   2      451.92      446.71     12.05 o
  25   3   2        2.03        0.68      4.76 o
  26   3   2      145.83      141.17      9.18 o
  27   3   2        4.24       10.25      6.32 o
  28   3   2      272.82      304.41     12.55 o
  29   3   2       35.80       35.44      7.63 o
  30   3   2      165.99      178.90     11.38 o
  31   3   2       11.17       18.90      9.55 o
   0   4   2     2025.62     2092.22     30.21 o
   1   4   2      116.39      103.63      5.79 o
   2   4   2      502.55      571.55     13.56 o
   3   4   2     1640.06     1757.44     18.53 o
   4   4   2       22.80       24.40      2.80 o
   5   4   2      110.55      106.62      3.35 o
   6   4   2     3353.80     3659.43     36.16 o
   7   4   2      925.19      855.92     11.62 o
   8   4   2     1624.68     1612.92     19.25 o
   9   4   2     2729.68     2720.22     28.38 o
  10   4   2      516.49      564.01      9.50 o
  11   4   2      417.53      533.47      9.37 o
  12   4   2        2.29        8.72      3.24 o
  13   4   2       51.89       78.24      4.25 o
  14   4   2      180.10      169.97      8.04 o
  15   4   2        0.68       -0.19      2.62 o
  16   4   2       55.62       58.63      4.46 o
  17   4   2      456.54      450.77     10.57 o
  18   4   2       95.62       91.09      5.76 o
  19   4   2      531.67      502.06     11.58 o
  20   4   2       28.68       29.69      4.92 o
  21   4   2      124.92      142.47      7.13 o
  22   4   2       90.72       90.24      6.46 o
  23   4   2       57.77       64.59      6.05 o
  24   4   2        1.96       -2.60      4.72 o
  25   4   2       18.18       15.94      6.35 o
  26   4   2       68.74       80.89      6.93 o
  27   4   2        6.26       10.60      5.60 o
  28   4   2       48.22       57.45     11.61 o
  29   4   2       20.05       26.94      8.83 o
  30   4   2       35.02       32.69      9.21 o
   1   5   2       71.37       82.71      3.15 o
   2   5   2       18.91       21.70      2.36 o
   3   5   2       56.84       59.55      2.94 o
   4   5   2       18.11       12.61      2.30 o
   5   5   2        0.62       -0.15      1.98 o
   6   5   2      749.45      654.09      8.76 o
   7   5   2        9.84       10.09      2.53 o
   8   5   2     1279.29     1281.09     16.57 o
   9   5   2      319.09      311.34      6.70 o
  10   5   2     4252.22     4174.52     42.25 o
  11   5   2       28.34       34.81      3.22 o
  12   5   2      222.35      182.82      5.92 o
  13   5   2       21.95       36.95      3.85 o
  14   5   2      322.27      311.04      8.07 o
  15   5   2       29.91       31.89      4.32 o
  16   5   2     1535.80     1521.12     22.37 o
  17   5   2        2.82        0.03      3.72 o
  18   5   2     1331.90     1185.31     19.20 o
  19   5   2      205.37      196.62      8.78 o
  20   5   2       31.37       28.93      4.99 o
  21   5   2      104.65      101.09      7.32 o
  22   5   2       12.91       10.76      5.33 o
  23   5   2      135.20      134.30      8.40 o
  24   5   2       15.12        7.05      5.51 o
  25   5   2       41.94       44.87      6.67 o
  26   5   2        3.65        5.16      5.77 o
  27   5   2        1.20        6.90      6.28 o
  28   5   2        2.05       -5.46      6.11 o
  29   5   2        8.71       18.60      8.40 o
   0   6   2     1760.82     1744.28     27.74 o
   1   6   2     1231.02     1239.07     15.17 o
   2   6   2     1386.83     1389.69     16.63 o
   3   6   2     4449.27     4316.87     43.02 o
   4   6   2       24.17       17.73      4.18 o
   5   6   2     3393.64     3180.96     30.89 o
   6   6   2      424.43      431.15      7.29 o
   7   6   2     1191.35     1055.84     15.06 o
   8   6   2      293.19      280.54      8.47 o
   9   6   2     2624.61     2388.23     30.15 o
  10   6   2       55.04       47.71      4.23 o
  11   6   2      423.79      404.81      9.18 o
  12   6   2      460.82      453.39      9.89 o
  13   6   2     1347.45     1266.27     18.33 o
  14   6   2      150.45      156.00      6.34 o
  15   6   2      305.66      329.59     10.46 o
  16   6   2      214.60      173.20      7.29 o
  17   6   2        2.94        0.07      4.01 o
  18   6   2       53.32       47.74      5.27 o
  19   6   2      105.57      118.64      7.52 o
  20   6   2       15.12       20.47      5.47 o
  21   6   2        2.88        2.34      5.03 o
  22   6   2       24.84       32.07      6.71 o
  23   6   2       25.64       29.81      6.40 o
  24   6   2      127.74      119.21      8.54 o
  25   6   2       77.74       76.95      7.76 o
  26   6   2        2.75       -3.23      6.82 o
  27   6   2      103.71      101.60     10.21 o
   1   7   2      123.05      110.17      5.49 o
   2   7   2      333.43      318.94      7.71 o
   3   7   2       70.09       80.43      4.41 o
   4   7   2      259.76      273.87      7.33 o
   5   7   2        8.45        0.60      3.14 o
   6   7   2      341.27      306.98      7.89 o
   7   7   2      217.16      213.48      6.82 o
   8   7   2       59.23       52.48      4.83 o
   9   7   2      126.94      118.43      5.57 o
  10   7   2      179.34      147.07      6.66 o
  11   7   2       57.58       62.69      4.45 o
  12   7   2       20.20       27.11      3.86 o
  13   7   2       99.44       82.90      5.03 o
  14   7   2      202.32      198.13      7.55 o
  15   7   2       60.16       65.38      5.30 o
  16   7   2      163.36      159.10      7.27 o
  17   7   2       53.17       56.27      6.26 o
  18   7   2       11.66        9.13      5.26 o
  19   7   2       45.27       24.33      5.74 o
  20   7   2       32.92       49.35      8.53 o
  21   7   2       59.62       62.99      6.96 o
  22   7   2       39.18       44.39      6.72 o
  23   7   2        2.02        3.63      9.85 o
  24   7   2       97.53      127.20      9.13 o
  25   7   2        6.61        8.25      6.26 o
   0   8   2       41.73       41.11      6.64 o
   1   8   2      236.45      228.36     15.58 o
   2   8   2       79.81       77.70      5.36 o
   3   8   2      269.88      246.37      8.14 o
   4   8   2      206.28      189.01      7.17 o
   5   8   2       46.08       49.19      4.80 o
   6   8   2       35.12       25.89      4.44 o
   7   8   2       26.45       15.30      4.21 o
   8   8   2       91.88       91.47      6.22 o
   9   8   2       39.56       35.81      4.68 o
  10   8   2       20.46       19.55      4.41 o
  11   8   2        0.46        6.12      4.16 o
  12   8   2        0.00       -0.17      4.11 o
  13   8   2      532.65      526.28     12.76 o
  14   8   2      148.00      127.80      8.05 o
  15   8   2      544.14      513.72     12.55 o
  16   8   2       44.00       27.74      5.32 o
  17   8   2        1.52        7.76      4.89 o
  18   8   2        7.59       13.46      5.25 o
  19   8   2       65.76       65.32      6.99 o
  20   8   2        1.80        6.96      5.38 o
  21   8   2        3.30        2.94      5.47 o
  22   8   2        5.78        0.56      5.56 o
  23   8   2       29.48       29.75      8.39 o
   1   9   2      116.61      107.52      9.56 o
   2   9   2        4.40        4.33      4.47 o
   3   9   2       38.24       34.56      5.39 o
   4   9   2      153.24      133.52      7.32 o
   5   9   2        5.11       -0.55      5.15 o
   6   9   2      578.82      549.78     20.54 o
   7   9   2       13.16        3.50      4.87 o
   8   9   2      732.37      719.94     15.93 o
   9   9   2       11.02       12.87      5.00 o
  10   9   2      462.06      462.94     12.73 o
  11   9   2       65.97       65.37      6.64 o
  12   9   2      170.75      161.61      8.48 o
  13   9   2       33.66       31.40      5.95 o
  14   9   2      292.34      282.46     10.97 o
  15   9   2       28.75       24.33      6.10 o
  16   9   2        6.30       16.55      5.87 o
  17   9   2       27.45       21.23      6.41 o
  18   9   2       87.51      106.99      8.54 o
  19   9   2        1.71       22.60      6.85 o
  20   9   2        4.79       15.34      6.68 o
   0  10   2        2.02       11.15      8.04 o
   1  10   2        4.95        2.60      5.20 o
   2  10   2        0.03       -2.47      4.92 o
   3  10   2       17.26       21.16      5.84 o
   4  10   2        9.18       -0.88      5.17 o
   5  10   2        4.42       13.36      5.75 o
   6  10   2        1.01       -5.44      5.46 o
   7  10   2       75.69       67.92      7.42 o
   8  10   2        8.87        9.01      5.78 o
   9  10   2        9.95        6.89      5.52 o
  10  10   2       41.89       36.91      6.85 o
  11  10   2       10.03       -0.37      5.78 o
  12  10   2        7.92        5.09      6.26 o
  13  10   2        4.89        3.41      6.34 o
  14  10   2        8.93        1.17      6.83 o
  15  10   2       53.66       66.74      7.69 o
  16  10   2        8.88        7.07      6.28 o
   1  11   2        4.53       16.48      6.55 o
   2  11   2        1.99        9.57      6.21 o
   3  11   2        3.12       -0.47      7.10 o
   4  11   2        4.86        5.13      6.26 o
   5  11   2        0.82       -2.26      5.86 o
   6  11   2        5.03        6.93      6.69 o
   7  11   2       19.20       10.04      6.55 o
   8  11   2       35.27       47.23      7.57 o
   9  11   2        0.62       -6.15      6.15 o
   1   1   3    14600.85    15286.35    201.61 o
   2   1   3     2409.34     2403.45     33.67 o
   3   1   3     2414.90     2282.15     23.54 o
   4   1   3     5632.41     5626.48     52.28 o
   5   1   3    10049.89    10424.28    102.63 o
   6   1   3     6305.39     6206.78     62.73 o
   7   1   3      902.23     1032.37     13.86 o
   8   1   3     1107.38     1057.83     13.30 o
   9   1   3       82.43       77.94      4.59 o
  10   1   3     1113.60     1215.34     16.54 o
  11   1   3      223.05      243.22      6.16 o
  12   1   3        4.93        5.40      2.53 o
  13   1   3      416.99      409.77      8.62 o
  14   1   3     1975.55     2013.28     26.38 o
  15   1   3     1871.11     1975.05     26.32 o
  16   1   3      673.54      665.75     12.61 o
  17   1   3      732.37      698.13     13.32 o
  18   1   3       31.50       36.50      5.64 o
  19   1   3        0.65        1.04      4.95 o
  20   1   3        3.60        2.38      4.29 o
  21   1   3     2291.78     2217.09     31.28 o
  22   1   3      113.69      138.45      7.58 o
  23   1   3      153.58      163.62      8.02 o
  24   1   3     1154.11     1139.14     20.71 o
  25   1   3      189.74      185.30     10.21 o
  26   1   3       18.01       26.62      5.99 o
  27   1   3      614.78      592.56     15.29 o
  28   1   3       11.51       14.24      8.41 o
  29   1   3       72.76       58.44      8.43 o
  30   1   3       23.24        4.68      7.22 o
  31   1   3        0.73       -2.74      7.12 o
  32   1   3       48.77       54.93      9.10 o
   0   2   3       67.26       46.15     10.88 o
   1   2   3     2119.98     2020.59     21.00 o
   2   2   3     3970.08     3723.19     37.74 o
   3   2   3     4091.08     3877.02     39.11 o
   4   2   3     2993.67     2935.42     30.49 o
   5   2   3     1767.85     1751.10     19.24 o
   6   2   3     2833.21     2854.56     27.90 o
   7   2   3      911.19      968.66     15.51 o
   8   2   3      418.21      417.21      6.33 o
   9   2   3      188.44      214.35      4.65 o
  10   2   3      525.05      505.49      8.31 o
  11   2   3      692.47      731.08     10.78 o
  12   2   3      755.92      726.05     10.74 o
  13   2   3      634.95      559.96      9.36 o
  14   2   3        0.55       -2.02      2.35 o
  15   2   3      665.09      707.68     11.81 o
  16   2   3     1071.76     1048.34     15.17 o
  17   2   3        0.30        5.39      3.01 o
  18   2   3      639.44      607.98     12.79 o
  19   2   3      967.19      961.92     17.03 o
  20   2   3     2120.74     2107.66     29.91 o
  21   2   3       17.83       25.76      5.39 o
  22   2   3     1914.24     1884.27     28.30 o
  23   2   3        1.28       17.27      5.70 o
  24   2   3       18.29        6.51      5.64 o
  25   2   3      160.89      148.10      9.26 o
  26   2   3       86.03      108.68      8.70 o
  27   2   3      345.26      371.65     13.82 o
  28   2   3       79.64       88.91     10.03 o
  29   2   3       61.85       44.67      8.02 o
  30   2   3      127.64      122.16     10.08 o
  31   2   3        4.49        3.59      8.12 o
   1   3   3     3186.53     3367.44     37.51 o
   2   3   3     1360.55     1493.51     17.91 o
   3   3   3      134.04      193.29      7.54 o
   4   3   3     1572.89     1599.03     19.40 o
   5   3   3      846.53      909.72     11.20 o
   6   3   3     2608.77     2570.46     27.56 o
   7   3   3      508.71      560.98      8.23 o
   8   3   3      344.61      385.21      9.05 o
   9   3   3      123.90      147.93      7.69 o
  10   3   3     1230.86     1243.95     15.78 o
  11   3   3      644.10      678.89     10.52 o
  12   3   3      701.40      724.02     11.21 o
  13   3   3       80.85       69.60      3.93 o
  14   3   3        6.73        0.74      3.03 o
  15   3   3       11.54        9.23      3.60 o
  16   3   3       65.11       73.50      4.59 o
  17   3   3      818.61      790.16     13.99 o
  18   3   3       69.62       83.12      5.31 o
  19   3   3       35.55       40.52      4.71 o
  20   3   3      164.55      171.27      7.16 o
  21   3   3      414.38      406.33     10.66 o
  22   3   3       50.22       47.55      6.33 o
  23   3   3        0.26        2.16      5.12 o
  24   3   3       42.93       52.67      7.05 o
  25   3   3        0.98        0.03      5.40 o
  26   3   3       68.97       57.99      9.30 o
  27   3   3      123.89      131.64      9.43 o
  28   3   3       12.18        7.56      6.80 o
  29   3   3       52.76       39.79      8.00 o
  30   3   3      192.86      190.70     11.51 o
  31   3   3        9.81       14.29      7.79 o
   0   4   3      285.09      358.55      8.60 o
   1   4   3      139.05      166.44      3.64 o
   2   4   3      265.82      224.39      6.36 o
   3   4   3      604.42      678.13      8.35 o
   4   4   3      385.77      351.24      5.87 o
   5   4   3      191.04      182.51      4.22 o
   6   4   3     1667.08     1773.51     20.33 o
   7   4   3        8.71       22.36      2.31 o
   8   4   3      507.65      544.84      8.67 o
   9   4   3      116.35      113.89      4.70 o
  10   4   3       53.98       60.00      3.19 o
  11   4   3      585.90      563.85     10.37 o
  12   4   3      870.37      872.67     13.02 o
  13   4   3       86.59       97.15      5.17 o
  14   4   3      745.77      762.32     12.40 o
  15   4   3       30.54       35.57      3.90 o
  16   4   3     2302.61     2137.64     28.44 o
  17   4   3        0.81       -2.87      3.49 o
  18   4   3      283.35      300.33      9.98 o
  19   4   3        5.90        4.01      4.06 o
  20   4   3      862.58      864.90     15.89 o
  21   4   3      370.36      348.24     10.11 o
  22   4   3      644.21      600.55     13.32 o
  23   4   3        8.80        4.68      4.47 o
  24   4   3       10.39       18.66      6.05 o
  25   4   3        2.21       -5.39      5.39 o
  26   4   3       88.81       72.13      8.97 o
  27   4   3      143.68      158.49     11.61 o
  28   4   3        2.66        5.87      7.58 o
  29   4   3        1.48        9.04      8.09 o
  30   4   3       10.75        2.36      8.14 o
   1   5   3     5247.93     5434.73     52.24 o
   2   5   3      835.64      953.83     19.20 o
   3   5   3     1295.69     1234.71     14.37 o
   4   5   3       87.20      102.05      3.06 o
   5   5   3      161.09      147.54      3.73 o
   6   5   3       59.31       49.79      2.87 o
   7   5   3      221.60      178.79      5.04 o
   8   5   3      622.18      607.13     10.97 o
   9   5   3      213.12      211.85      5.75 o
  10   5   3      271.57      287.65      6.41 o
  11   5   3      270.20      230.18      6.00 o
  12   5   3      131.81      108.06      4.46 o
  13   5   3      643.95      557.04      9.65 o
  14   5   3      203.31      189.19      5.94 o
  15   5   3       48.30       37.72      4.37 o
  16   5   3       49.62       37.91      5.14 o
  17   5   3      819.63      752.13     17.13 o
  18   5   3      121.31      113.25      7.00 o
  19   5   3        0.31        3.98      4.74 o
  20   5   3       66.92       69.36      6.46 o
  21   5   3       97.12      115.44      7.41 o
  22   5   3        5.43        2.33      5.54 o
  23   5   3      128.28      134.72      8.14 o
  24   5   3       16.07       15.26      5.47 o
  25   5   3      515.45      574.28     14.98 o
  26   5   3       36.43       47.42      8.62 o
  27   5   3        3.22       -7.24      7.24 o
  28   5   3       47.36       35.33      9.20 o
  29   5   3      109.40      126.65     11.94 o
   0   6   3      596.00      546.85     12.13 o
   1   6   3       19.95       14.88      2.69 o
   2   6   3      180.47      170.75      5.51 o
   3   6   3      164.43      163.00      5.41 o
   4   6   3        4.71        4.54      2.95 o
   5   6   3      308.87      289.76      7.18 o
   6   6   3       98.79       96.55      4.75 o
   7   6   3       13.84       11.65      3.25 o
   8   6   3       91.49       96.74      4.88 o
   9   6   3      163.45      168.67      6.49 o
  10   6   3        1.79        0.18      3.14 o
  11   6   3       17.14       20.26      3.81 o
  12   6   3      218.40      223.90      7.28 o
  13   6   3     1325.30     1282.98     18.56 o
  14   6   3       33.71       32.83      4.44 o
  15   6   3      537.69      509.08     10.86 o
  16   6   3       96.13       85.91      6.19 o
  17   6   3      126.05      120.81      7.47 o
  18   6   3        0.52       -3.87      3.87 o
  19   6   3       26.09       19.12      4.56 o
  20   6   3        9.71        9.43      4.63 o
  21   6   3      208.93      202.54      8.51 o
  22   6   3        0.06       -2.21      4.47 o
  23   6   3       52.84       49.25      5.93 o
  24   6   3       41.90       41.84      6.56 o
  25   6   3        6.31        2.40      6.45 o
  26   6   3        3.85        5.30      7.64 o
  27   6   3       40.36       54.60      9.83 o
   1   7   3      452.34      413.82     10.08 o
   2   7   3      237.88      240.61      7.49 o
   3   7   3      159.19      147.20      6.09 o
   4   7   3       67.28       57.76      4.57 o
   5   7   3      129.36      135.40      6.04 o
   6   7   3      200.35      203.42      6.62 o
   7   7   3      176.05      187.51      6.43 o
   8   7   3      395.65      366.91      8.70 o
   9   7   3        6.90        9.60      3.69 o
  10   7   3      698.29      658.37     11.25 o
  11   7   3      699.04      672.59     11.60 o
  12   7   3       73.75       81.16      4.95 o
  13   7   3      608.83      594.38     11.99 o
  14   7   3      285.58      267.77      8.35 o
  15   7   3       22.20       30.13      4.97 o
  16   7   3       44.82       39.26      4.85 o
  17   7   3      189.29      178.24      7.75 o
  18   7   3       39.99       40.39      5.31 o
  19   7   3      150.96      185.63      8.14 o
  20   7   3        2.26       -1.27      4.52 o
  21   7   3      102.38      103.18      7.79 o
  22   7   3        8.35       11.01      5.90 o
  23   7   3      181.45      173.71     15.08 o
  24   7   3       13.42        8.84      8.14 o
  25   7   3      146.23      151.53     12.83 o
   0   8   3      127.38      130.64      9.56 o
   1   8   3       10.51        4.06      3.66 o
   2   8   3      309.94      318.90      8.86 o
   3   8   3        0.39       -2.34      3.72 o
   4   8   3      241.16      274.29      8.57 o
   5   8   3       91.15       96.47      5.75 o
   6   8   3      372.23      367.94      9.74 o
   7   8   3      256.69      289.98      9.02 o
   8   8   3      357.89      360.80      9.91 o
   9   8   3       75.78       68.60      7.48 o
  10   8   3      177.19      153.30      6.62 o
  11   8   3       15.39       17.18      4.16 o
  12   8   3      169.51      174.22      8.08 o
  13   8   3       13.62       15.31      5.24 o
  14   8   3        0.05        3.38      5.84 o
  15   8   3      169.47      172.78      7.74 o
  16   8   3      168.83      188.02      8.04 o
  17   8   3       77.25       83.76      8.33 o
  18   8   3      107.82      115.96      8.46 o
  19   8   3       12.21        9.22      5.26 o
  20   8   3      170.22      233.82     10.29 o
  21   8   3        0.75        2.59      5.92 o
  22   8   3       48.79       62.93      7.69 o
  23   8   3       22.94       25.48      8.53 o
   1   9   3        0.34        4.01      4.10 o
   2   9   3       50.24       47.81      5.23 o
   3   9   3       46.41       40.53      5.40 o
   4   9   3       38.44       25.06      5.17 o
   5   9   3       45.16       42.03      5.70 o
   6   9   3        5.89        6.23      4.77 o
   7   9   3       15.79       13.37      4.96 o
   8   9   3        1.52        3.28      4.71 o
   9   9   3       62.19       60.78      6.15 o
  10   9   3        0.25       -3.62      4.40 o
  11   9   3        5.25       -1.99      4.73 o
  12   9   3        1.39        3.23      4.87 o
  13   9   3        0.74       -0.96      5.87 o
  14   9   3       35.12       40.33      6.22 o
  15   9   3       20.69       25.52      5.88 o
  16   9   3        0.02       16.23      5.94 o
  17   9   3        7.73       14.97      6.14 o
  18   9   3       66.52       71.47      7.71 o
  19   9   3      182.26      193.38     10.45 o
   0  10   3      317.25      292.20     16.01 o
   1  10   3        8.35        4.60      5.36 o
   2  10   3      253.50      239.80     10.72 o
   3  10   3       66.82       71.72      7.50 o
   4  10   3       63.54       57.57      7.92 o
   5  10   3      121.68      132.01      9.41 o
   6  10   3        0.50       -4.77      5.42 o
   7  10   3      124.23      131.59      8.80 o
   8  10   3        0.81       -5.28      5.28 o
   9  10   3       53.66       68.74      6.91 o
  10  10   3        0.06        0.85      5.11 o
  11  10   3       10.64        6.37      5.54 o
  12  10   3       13.81        2.11      5.62 o
  13  10   3       16.48       10.02      5.77 o
  14  10   3       10.36       10.02      5.92 o
  15  10   3       31.65       27.85      6.75 o
   1  11   3      229.56      283.75     13.93 o
   2  11   3        0.12       13.59      7.00 o
   3  11   3      176.69      192.49     10.60 o
   4  11   3        0.00       -1.20      6.09 o
   5  11   3       83.77       82.53      8.37 o
   6  11   3        0.81       -3.58      6.12 o
   7  11   3        2.09       -2.29      6.14 o
   8  11   3        5.31        1.80      6.18 o
   0   0   4    63463.16    67621.13   1786.03 o
   1   0   4    29646.22    30506.82    565.57 o
   2   0   4    76875.86    77345.74   1437.81 o
   3   0   4    53878.01    56129.72   1041.81 o
   4   0   4    30015.75    31414.91    475.53 o
   5   0   4    33592.54    34338.26    445.73 o
   6   0   4     2718.64     2895.70     35.92 o
   7   0   4       80.13       84.65      3.48 o
   8   0   4      497.72      553.74     11.17 o
   9   0   4     1470.14     1533.14     27.48 o
  10   0   4     4698.21     4756.65     76.07 o
  11   0   4      300.99      288.01      9.46 o
  12   0   4        0.30       -3.06      3.06 o
  13   0   4      181.57      216.39     10.65 o
  14   0   4       21.13        9.67      4.30 o
  15   0   4      395.47      346.43     12.02 o
  16   0   4     2479.31     2425.41     47.91 o
  17   0   4     1658.98     1572.13     32.22 o
  18   0   4      991.07     1048.97     25.12 o
  19   0   4       10.40       10.34      5.96 o
  20   0   4     3692.27     3746.13     75.36 o
  21   0   4        0.14       17.26      7.08 o
  22   0   4       89.30       77.58     10.93 o
  23   0   4      472.75      431.65     17.11 o
  24   0   4      187.14      205.06     14.32 o
  25   0   4     1713.39     1651.64     38.05 o
  26   0   4     1280.31     1205.50     31.49 o
  27   0   4      110.44      141.55     12.19 o
  28   0   4      111.08      127.41     12.16 o
  29   0   4       53.79       31.04     11.64 o
  30   0   4       31.61       39.63     10.16 o
  31   0   4      133.95      138.70     13.59 o
  32   0   4        5.73       10.88     12.71 o
   1   1   4     2679.60     3011.76     46.29 o
   2   1   4     1167.10     1063.75     18.87 o
   3   1   4        0.11        0.54      1.55 o
   4   1   4      679.80      691.25      9.69 o
   5   1   4      362.13      354.19      4.39 o
   6   1   4     1030.43      953.10      9.46 o
   7   1   4       52.39       43.03      2.84 o
   8   1   4     4647.47     4834.92     54.39 o
   9   1   4      123.00      113.13      4.49 o
  10   1   4      189.08      185.81      5.15 o
  11   1   4      276.34      271.94      6.67 o
  12   1   4       81.94       69.91      4.51 o
  13   1   4      239.12      287.20      7.46 o
  14   1   4     2212.28     2144.51     27.87 o
  15   1   4        4.67        6.14      3.22 o
  16   1   4      241.42      248.22      7.98 o
  17   1   4       31.78       16.20      3.90 o
  18   1   4      294.14      280.20      8.81 o
  19   1   4       21.80       14.14      4.14 o
  20   1   4      455.37      420.91     13.89 o
  21   1   4      356.93      350.49     10.67 o
  22   1   4      213.87      209.19      8.67 o
  23   1   4        0.72       -3.97      4.82 o
  24   1   4       76.95       79.85      6.93 o
  25   1   4        1.42        5.99      5.51 o
  26   1   4        4.00        3.92      5.50 o
  27   1   4      118.79       90.67      7.69 o
  28   1   4       54.47       44.56      7.12 o
  29   1   4        0.62        7.96      6.69 o
  30   1   4       12.62       17.21      7.43 o
  31   1   4        3.07        6.92      7.59 o
  32   1   4       15.21       10.67      7.63 o
   0   2   4     1231.47     1143.50     24.51 o
   1   2   4      425.02      509.64     11.12 o
   2   2   4     1932.65     1814.43     30.32 o
   3   2   4      341.44      439.19      8.98 o
   4   2   4     4480.97     4595.92     43.36 o
   5   2   4       74.35       89.44      2.58 o
   6   2   4       80.40       65.25      2.27 o
   7   2   4      482.51      587.57      8.38 o
   8   2   4       67.91       47.54      2.44 o
   9   2   4      247.87      256.45      5.79 o
  10   2   4      275.67      269.08      6.12 o
  11   2   4      391.18      464.05      8.47 o
  12   2   4       12.67        6.10      2.63 o
  13   2   4       80.77       80.00      4.35 o
  14   2   4        0.43       -1.50      2.79 o
  15   2   4       11.10       18.81      3.68 o
  16   2   4      265.89      260.29      9.31 o
  17   2   4      922.25      863.83     15.36 o
  18   2   4      267.21      257.40      8.90 o
  19   2   4      201.36      196.13      7.93 o
  20   2   4     1112.95     1120.24     19.40 o
  21   2   4      108.02      113.56      6.93 o
  22   2   4        3.63       12.98      5.04 o
  23   2   4      118.44      125.90      7.97 o
  24   2   4        2.42       -3.45      4.95 o
  25   2   4      652.68      635.42     16.72 o
  26   2   4      285.55      313.02     15.79 o
  27   2   4        1.27        2.34      6.22 o
  28   2   4        4.57        3.56      6.68 o
  29   2   4       16.06       15.58      7.47 o
  30   2   4       17.01        5.13      7.27 o
  31   2   4       34.44       31.62      8.52 o
   1   3   4     5310.36     5404.76     50.41 o
   2   3   4      118.40      189.20      9.46 o
   3   3   4    13067.09    13343.89    141.53 o
   4   3   4       25.93       38.67      4.72 o
   5   3   4     9513.11    10125.32    119.15 o
   6   3   4      784.81      684.17     10.18 o
   7   3   4     3942.62     4088.27     42.93 o
   8   3   4      742.72      666.29     10.13 o
   9   3   4      978.88     1022.79     12.80 o
  10   3   4     1394.81     1426.68     16.79 o
  11   3   4       82.26       83.46      4.07 o
  12   3   4      791.43      788.83     13.12 o
  13   3   4       94.83      100.53      4.59 o
  14   3   4      866.08      811.57     13.24 o
  15   3   4     1259.78     1132.28     22.01 o
  16   3   4        3.26        2.66      2.78 o
  17   3   4      719.45      647.31     14.14 o
  18   3   4      843.05      791.90     16.37 o
  19   3   4        1.44        9.74      5.03 o
  20   3   4      294.74      276.28     10.39 o
  21   3   4      894.36      855.02     18.39 o
  22   3   4       20.18       26.82      5.87 o
  23   3   4      387.48      366.76     12.45 o
  24   3   4      217.44      225.16     10.38 o
  25   3   4       72.09       83.77      7.88 o
  26   3   4        2.00        1.20      6.05 o
  27   3   4       22.49       30.44      7.10 o
  28   3   4        8.39        8.56      7.47 o
  29   3   4        0.28       -6.69      6.69 o
  30   3   4      111.14      113.55     11.55 o
  31   3   4        1.43       -0.45     11.98 o
   0   4   4        4.18        0.27      1.93 o
   1   4   4       77.48       70.66      3.08 o
   2   4   4       12.81        6.83      1.86 o
   3   4   4      160.17      139.38      3.83 o
   4   4   4      811.90      921.51     12.88 o
   5   4   4       20.31       14.37      2.47 o
   6   4   4      436.51      470.29      7.30 o
   7   4   4       33.45       41.11      2.58 o
   8   4   4       49.05       55.84      2.96 o
   9   4   4      262.00      230.80      5.47 o
  10   4   4        5.40       -1.56      1.99 o
  11   4   4       16.30       11.82      2.47 o
  12   4   4        1.28        1.02      2.29 o
  13   4   4      161.98      154.14      4.99 o
  14   4   4      303.13      303.83      6.95 o
  15   4   4      258.34      231.89      6.79 o
  16   4   4     1745.48     1734.58     23.94 o
  17   4   4      720.04      719.07     13.59 o
  18   4   4       98.04      101.39      5.29 o
  19   4   4      450.02      427.89     17.85 o
  20   4   4       91.04       87.13      7.97 o
  21   4   4       23.84       10.75      5.07 o
  22   4   4       62.28       61.31      7.75 o
  23   4   4       28.42       31.73      7.36 o
  24   4   4       14.37        7.15      6.52 o
  25   4   4       52.42       38.66     10.38 o
  26   4   4        0.25       -4.34      6.75 o
  27   4   4       71.82       59.03      9.56 o
  28   4   4       47.08       43.03      9.19 o
  29   4   4      186.82      222.66     14.02 o
  30   4   4        5.73       10.56      8.70 o
   1   5   4      952.38      935.41     11.40 o
   2   5   4     1024.69     1160.74     18.37 o
   3   5   4      429.58      420.37      7.51 o
   4   5   4      510.98      532.65      8.75 o
   5   5   4       45.26       35.40      3.18 o
   6   5   4        6.02        7.08      2.67 o
   7   5   4       70.07       54.21      3.84 o
   8   5   4      810.35      792.97     12.77 o
   9   5   4       75.78       75.53      4.26 o
  10   5   4       23.98       18.27      3.46 o
  11   5   4      704.21      719.45     18.07 o
  12   5   4       33.61       37.65      3.94 o
  13   5   4      447.78      470.65     10.18 o
  14   5   4      674.59      647.69     11.79 o
  15   5   4      304.20      269.19      9.09 o
  16   5   4       50.18       49.80      4.54 o
  17   5   4       39.61       42.03      5.22 o
  18   5   4       99.59      108.45      6.16 o
  19   5   4      221.04      217.62      7.77 o
  20   5   4       63.52       76.11      6.01 o
  21   5   4       33.50       41.21      7.28 o
  22   5   4       43.20       36.32      7.43 o
  23   5   4      142.94      155.30     10.57 o
  24   5   4        0.27        0.78      6.55 o
  25   5   4        3.21       -0.04      6.66 o
  26   5   4       36.14       30.78      8.24 o
  27   5   4       19.31        3.55      7.91 o
  28   5   4        8.65        6.77      8.88 o
   0   6   4     1374.85     1455.07     34.31 o
   1   6   4        5.63       -0.38      3.24 o
   2   6   4     1760.96     1714.56     20.89 o
   3   6   4       18.97       19.38      4.00 o
   4   6   4     3061.21     3008.73     33.51 o
   5   6   4        2.10       -2.93      2.93 o
   6   6   4     1424.73     1367.57     17.86 o
   7   6   4      179.35      162.78      5.74 o
   8   6   4      890.55      906.55     14.94 o
   9   6   4     2384.85     2325.55     35.18 o
  10   6   4      524.23      499.00     14.95 o
  11   6   4     1165.67     1118.91     16.48 o
  12   6   4      107.11       92.23      5.31 o
  13   6   4     1236.03     1224.55     17.87 o
  14   6   4        2.91        2.32      3.58 o
  15   6   4      307.71      271.53      8.78 o
  16   6   4      450.28      487.03     12.18 o
  17   6   4      100.37       95.37      5.72 o
  18   6   4      319.88      323.90      9.48 o
  19   6   4       31.00       22.62      4.54 o
  20   6   4      148.93      143.19      8.09 o
  21   6   4       47.95       52.65      6.76 o
  22   6   4      208.02      202.61      9.86 o
  23   6   4       38.94       31.33      7.08 o
  24   6   4       18.07       19.16      6.58 o
  25   6   4        0.01       -5.80      5.80 o
  26   6   4       47.81       41.87      8.82 o
  27   6   4       23.98       18.22      7.42 o
   1   7   4        0.12       -2.88      4.37 o
   2   7   4        0.01        0.43      3.23 o
   3   7   4       63.36       69.26      5.39 o
   4   7   4        1.51       -3.22      3.22 o
   5   7   4        8.57        5.57      3.47 o
   6   7   4        1.40        1.74      3.51 o
   7   7   4        0.15        1.37      3.59 o
   8   7   4      226.98      239.67     11.63 o
   9   7   4       69.16       69.19      4.82 o
  10   7   4      180.28      175.62      7.45 o
  11   7   4      250.17      246.19      7.25 o
  12   7   4        3.85        5.78      3.80 o
  13   7   4       70.45       72.05      5.22 o
  14   7   4       40.19       36.43      4.56 o
  15   7   4        0.44       -1.08      3.74 o
  16   7   4       18.94       19.09      4.21 o
  17   7   4       11.21        7.21      4.12 o
  18   7   4       97.38       96.04      6.31 o
  19   7   4      154.79      163.22      9.24 o
  20   7   4        1.15       -3.84      5.13 o
  21   7   4       62.24       80.42      7.72 o
  22   7   4       85.04      113.37     10.39 o
  23   7   4        3.34        3.03      6.22 o
  24   7   4       21.07       18.03      8.06 o
  25   7   4       91.78      103.80     10.46 o
   0   8   4      262.61      243.86     11.37 o
   1   8   4       21.21       11.47      4.00 o
   2   8   4      376.72      364.16      9.58 o
   3   8   4      251.35      243.02      8.13 o
   4   8   4      607.61      537.54     11.72 o
   5   8   4        2.14       -3.78      3.78 o
   6   8   4      660.02      647.33     13.20 o
   7   8   4        1.34       -3.85      4.37 o
   8   8   4      517.77      515.61     11.66 o
   9   8   4        6.06        2.22      4.16 o
  10   8   4       27.85       25.85      4.77 o
  11   8   4       23.52       20.65      4.18 o
  12   8   4        0.30        4.53      4.29 o
  13   8   4       78.06       88.13      6.30 o
  14   8   4       33.13       28.86      5.78 o
  15   8   4        0.40        5.31      5.12 o
  16   8   4       34.50       30.66      6.21 o
  17   8   4        3.44        3.63      5.29 o
  18   8   4       52.08       51.79      6.87 o
  19   8   4       54.20       49.34      8.26 o
  20   8   4       11.79       26.41      7.62 o
  21   8   4       65.39       82.50     16.44 o
  22   8   4       39.85       38.72      8.63 o
   1   9   4      548.66      566.45     12.55 o
   2   9   4        0.00       -2.90      4.40 o
   3   9   4      470.68      518.47     12.16 o
   4   9   4        6.48       10.10      4.67 o
   5   9   4       39.21       34.18      5.05 o
   6   9   4        3.78        1.68      4.34 o
   7   9   4       21.73       11.83      5.63 o
   8   9   4      398.53      426.87     12.04 o
   9   9   4       92.02       86.58      6.87 o
  10   9   4      117.35      126.24      7.44 o
  11   9   4        5.50       10.27      5.05 o
  12   9   4      124.51      129.30      7.83 o
  13   9   4       70.04       84.78     10.79 o
  14   9   4      102.47      104.13      8.38 o
  15   9   4      220.29      267.73     17.20 o
  16   9   4      107.25      134.32      9.14 o
  17   9   4      303.17      345.50     15.49 o
  18   9   4       49.26       48.02      9.83 o
  19   9   4      243.31      272.68     20.61 o
   0  10   4        9.28        8.51     10.88 o
   1  10   4        1.00        5.10      5.73 o
   2  10   4       12.48       21.49      5.84 o
   3  10   4       56.50       73.18      7.42 o
   4  10   4       32.15       22.40      6.23 o
   5  10   4       93.66       96.42      7.76 o
   6  10   4       30.49       30.89      5.81 o
   7  10   4        3.89        4.15      5.14 o
   8  10   4       76.84       76.51      6.91 o
   9  10   4        0.80        2.40      5.22 o
  10  10   4       35.97       31.98      6.41 o
  11  10   4       21.81       15.28      5.79 o
  12  10   4        4.21       -0.47      5.37 o
  13  10   4        7.67        5.55      6.14 o
  14  10   4        2.89        3.42      6.46 o
  15  10   4       63.99       75.39     11.47 o
   1  11   4      147.67      171.83     10.23 o
   2  11   4       29.26       30.24      7.05 o
   3  11   4      176.22      213.55     10.95 o
   4  11   4       17.31       28.72      9.56 o
   5  11   4       37.87       51.12      7.55 o
   6  11   4       14.25       10.29      6.34 o
   7  11   4       25.14       11.53      6.68 o
   1   1   5    20564.98    22128.11    448.74 o
   2   1   5        4.96       -0.57      4.82 o
   3   1   5        9.55       14.05      2.01 o
   4   1   5       66.12       47.57      2.89 o
   5   1   5        3.08        9.49      1.69 o
   6   1   5     2352.02     2191.52     24.18 o
   7   1   5      300.47      331.75      4.40 o
   8   1   5    19403.94    20226.87    173.72 o
   9   1   5       17.91       14.87      1.76 o
  10   1   5     3209.81     3302.53     36.17 o
  11   1   5     4089.63     4235.43     45.62 o
  12   1   5        0.42        4.61      2.49 o
  13   1   5        0.73        9.74      2.92 o
  14   1   5      525.20      519.65     10.48 o
  15   1   5        4.43       -0.81      2.82 o
  16   1   5       43.61       31.24      4.37 o
  17   1   5       51.96       48.32      4.66 o
  18   1   5      169.75      161.82      7.47 o
  19   1   5      124.88      118.49      6.73 o
  20   1   5       66.83       81.75      6.25 o
  21   1   5      988.66      995.94     18.27 o
  22   1   5      272.71      282.88      9.89 o
  23   1   5       11.59       14.05      5.15 o
  24   1   5      538.62      535.55     13.88 o
  25   1   5        2.57        4.46      5.38 o
  26   1   5       68.57       72.89      7.32 o
  27   1   5       11.04       13.19      6.03 o
  28   1   5       21.63       25.87      7.90 o
  29   1   5        5.56        4.74      6.28 o
  30   1   5      194.64      214.83     11.05 o
  31   1   5       89.33      116.01     10.44 o
   0   2   5      788.80      858.65     18.43 o
   1   2   5        2.40        1.56      1.37 o
   2   2   5       47.59       35.73      4.78 o
   3   2   5      116.99      112.07      3.97 o
   4   2   5     2629.04     2704.97     34.44 o
   5   2   5     1449.22     1328.49     13.90 o
   6   2   5       35.23       29.30      2.05 o
   7   2   5      425.02      595.45      7.19 o
   8   2   5      137.83      133.85      3.85 o
   9   2   5      568.49      490.14      6.91 o
  10   2   5      413.62      411.49      7.75 o
  11   2   5     1735.12     1570.35     19.76 o
  12   2   5       56.81       69.57      3.95 o
  13   2   5     4629.58     4589.54     55.83 o
  14   2   5      459.81      440.85     10.98 o
  15   2   5      520.00      507.53     10.88 o
  16   2   5      461.41      471.55     10.76 o
  17   2   5      892.36      837.95     15.22 o
  18   2   5      328.76      331.41      9.77 o
  19   2   5      582.53      569.08     13.09 o
  20   2   5      215.88      233.15      8.84 o
  21   2   5      305.94      260.64      9.57 o
  22   2   5        1.87        2.74      4.58 o
  23   2   5       75.92       85.91      6.91 o
  24   2   5      372.51      398.81     12.29 o
  25   2   5       92.25       85.95      7.43 o
  26   2   5        9.31       15.11      5.90 o
  27   2   5      183.06      206.43     11.05 o
  28   2   5        2.51        6.72      6.72 o
  29   2   5      150.12      154.92     10.56 o
  30   2   5       53.51       68.90      8.87 o
  31   2   5       15.99        5.46      7.68 o
   1   3   5     1224.00     1227.00     27.22 o
   2   3   5      238.11      240.15      6.52 o
   3   3   5       18.61       14.00      1.53 o
   4   3   5      237.94      227.45      5.65 o
   5   3   5      109.01      106.91      3.97 o
   6   3   5     3181.18     3356.62     33.17 o
   7   3   5      154.15      180.78      4.03 o
   8   3   5        2.08        6.65      1.93 o
   9   3   5      180.93      196.82      5.24 o
  10   3   5       72.68       73.13      3.33 o
  11   3   5      112.01       79.99      3.64 o
  12   3   5       33.48       33.17      3.31 o
  13   3   5      353.54      327.04      7.29 o
  14   3   5      954.42      953.26     14.82 o
  15   3   5      526.52      518.39     10.69 o
  16   3   5      221.07      208.71      8.37 o
  17   3   5      230.59      247.75      9.51 o
  18   3   5     1509.87     1404.28     24.58 o
  19   3   5      105.07       93.10      8.67 o
  20   3   5        8.95       -2.38      4.30 o
  21   3   5      164.02      152.20      7.69 o
  22   3   5        1.63        0.77      5.14 o
  23   3   5        0.57       -5.04      5.04 o
  24   3   5       13.20       18.15      6.05 o
  25   3   5       13.88       17.57      6.26 o
  26   3   5        0.22        0.00      5.89 o
  27   3   5        9.69       14.47      7.72 o
  28   3   5        3.26        3.36      7.77 o
  29   3   5       16.33        7.88      8.13 o
  30   3   5       27.10       23.77      8.87 o
   0   4   5      215.66      208.90     10.56 o
   1   4   5      793.70      885.47      9.50 o
   2   4   5      371.15      398.61      9.21 o
   3   4   5     1467.53     1485.61     18.90 o
   4   4   5       31.35       26.77      3.62 o
   5   4   5     1232.73     1210.72     18.10 o
   6   4   5     3563.07     3717.75     64.05 o
   7   4   5     1474.58     1496.28     19.51 o
   8   4   5     1754.43     1835.03     23.32 o
   9   4   5      613.42      628.49     10.51 o
  10   4   5      268.21      269.09      6.41 o
  11   4   5     1632.14     1496.96     19.28 o
  12   4   5      196.38      186.21      6.00 o
  13   4   5      270.83      276.43      7.22 o
  14   4   5      858.62      827.14     13.43 o
  15   4   5       83.17       82.13      4.99 o
  16   4   5      212.94      235.27      7.70 o
  17   4   5      842.65      807.83     16.55 o
  18   4   5        0.01        4.25      5.22 o
  19   4   5        1.81       -4.56      5.00 o
  20   4   5        8.87        5.70      5.66 o
  21   4   5       58.29       45.36      7.16 o
  22   4   5       19.94       13.16      6.59 o
  23   4   5        2.13       -4.28      5.95 o
  24   4   5       24.56       13.23      7.11 o
  25   4   5       51.17       63.08      8.91 o
  26   4   5        6.00        5.58      7.03 o
  27   4   5      115.59      136.72     11.50 o
  28   4   5        3.46       -1.62     13.11 o
  29   4   5      110.31      146.69     15.57 o
   1   5   5      206.18      206.08      4.68 o
   2   5   5        7.48        7.38      2.07 o
   3   5   5      296.61      285.15      5.50 o
   4   5   5      588.34      591.29      9.01 o
   5   5   5        6.07        4.92      2.30 o
   6   5   5     1840.44     1880.71     21.84 o
   7   5   5       49.41       56.87      4.20 o
   8   5   5     1512.64     1433.56     17.58 o
   9   5   5       46.07       39.70      3.55 o
  10   5   5       34.74       21.54      4.23 o
  11   5   5       27.25       35.40      4.42 o
  12   5   5     1277.39     1253.56     19.42 o
  13   5   5     1847.03     1850.08     26.15 o
  14   5   5        0.72       -2.48      3.99 o
  15   5   5      376.26      362.61     10.20 o
  16   5   5        0.52        0.03      4.06 o
  17   5   5      135.52      133.41      8.81 o
  18   5   5      493.46      435.68     12.17 o
  19   5   5      556.42      552.07     14.14 o
  20   5   5       24.65       28.16      5.88 o
  21   5   5      188.63      168.58      8.78 o
  22   5   5       31.41       35.11      6.39 o
  23   5   5        0.06       -3.15      5.43 o
  24   5   5       99.82      105.72      8.41 o
  25   5   5       49.98       52.02      7.45 o
  26   5   5       68.19       74.68      8.21 o
  27   5   5       16.27       19.26      7.10 o
  28   5   5       99.06      114.42      9.58 o
   0   6   5       14.10       16.55      4.75 o
   1   6   5      295.34      297.30      7.55 o
   2   6   5      162.44      168.86      5.89 o
   3   6   5       28.57       19.12      3.43 o
   4   6   5       73.71       81.49      5.01 o
   5   6   5        3.58        4.68      2.79 o
   6   6   5       26.87       22.71      3.64 o
   7   6   5       11.07       15.72      3.52 o
   8   6   5       38.91       44.15      4.02 o
   9   6   5       13.45       11.59      3.75 o
  10   6   5      510.27      485.52     12.90 o
  11   6   5      145.28      139.36      5.75 o
  12   6   5       76.25       72.67      4.53 o
  13   6   5      434.83      426.57      9.18 o
  14   6   5      356.08      364.17     10.26 o
  15   6   5       12.99        9.68      4.55 o
  16   6   5       79.24       84.27      7.05 o
  17   6   5       16.60       14.08      4.92 o
  18   6   5      124.09      122.59      7.17 o
  19   6   5       23.60       15.28      5.49 o
  20   6   5        3.89       -4.97      4.97 o
  21   6   5       53.52       53.05      6.77 o
  22   6   5      148.87      131.92      8.70 o
  23   6   5        1.06       -2.33      5.64 o
  24   6   5        2.55        1.20      6.32 o
  25   6   5        0.10        2.44      6.38 o
  26   6   5       22.21       33.18      7.53 o
   1   7   5      120.20      111.63      5.52 o
   2   7   5      716.16      696.12     12.62 o
   3   7   5       91.09       71.26      4.97 o
   4   7   5     1195.49     1158.62     17.76 o
   5   7   5      210.58      179.43      7.03 o
   6   7   5      970.22      901.93     15.15 o
   7   7   5        4.91       -3.79      3.79 o
   8   7   5      439.24      377.48     10.44 o
   9   7   5      985.59      991.71     22.17 o
  10   7   5       17.20       25.07      4.76 o
  11   7   5       99.40      106.62      6.65 o
  12   7   5     1192.82     1170.30     17.40 o
  13   7   5      151.67      139.59      8.41 o
  14   7   5      286.80      303.34      9.25 o
  15   7   5        2.60       -4.19      4.19 o
  16   7   5      137.98      151.46      8.16 o
  17   7   5       81.76       85.02      6.83 o
  18   7   5       47.55       56.49      6.35 o
  19   7   5       39.95       36.46      7.34 o
  20   7   5        0.22       -0.62      5.33 o
  21   7   5       25.38       21.26      6.31 o
  22   7   5       14.87       15.35      6.39 o
  23   7   5       22.12       25.23      6.83 o
  24   7   5        2.17        0.46      6.38 o
   0   8   5      216.44      195.72     10.22 o
   1   8   5       18.40       12.58      4.00 o
   2   8   5      175.19      153.22      8.46 o
   3   8   5       91.47       86.46      5.50 o
   4   8   5        8.27        8.92      3.92 o
   5   8   5       13.16       14.61      5.43 o
   6   8   5       52.01       56.87      5.52 o
   7   8   5      763.38      810.51     16.46 o
   8   8   5       98.06      100.11      6.56 o
   9   8   5      206.78      219.14      8.66 o
  10   8   5       71.38       57.44      5.66 o
  11   8   5      100.68      108.92      6.35 o
  12   8   5       96.20       98.01      7.70 o
  13   8   5      464.33      467.49     12.44 o
  14   8   5        0.00       -3.78      3.98 o
  15   8   5      136.93      131.16      9.80 o
  16   8   5        0.37       -2.40      5.31 o
  17   8   5       49.83       43.57      6.71 o
  18   8   5        0.44       -5.01      6.22 o
  19   8   5        5.16        4.69      7.97 o
  20   8   5       56.44       71.02     10.12 o
  21   8   5        0.01       -7.49      7.49 o
  22   8   5       13.18        9.51      8.62 o
   1   9   5       24.05       41.11      4.99 o
   2   9   5       19.72       19.12      5.01 o
   3   9   5       75.97       90.06      6.15 o
   4   9   5       29.38       30.51      4.97 o
   5   9   5        1.31       -0.58      4.46 o
   6   9   5       83.03      101.03      7.11 o
   7   9   5       22.26       20.46      5.32 o
   8   9   5       27.38       32.53      5.52 o
   9   9   5      147.36      148.77      7.84 o
  10   9   5       48.80       41.25      6.55 o
  11   9   5       78.37       80.26     12.79 o
  12   9   5        1.01        6.36      5.32 o
  13   9   5        2.25        8.41      7.29 o
  14   9   5       51.01       44.86      8.76 o
  15   9   5       23.17       21.80      8.33 o
  16   9   5        0.01       -3.35     12.61 o
  17   9   5        0.47        3.26      8.05 o
  18   9   5       11.37       17.46      8.47 o
   0  10   5       86.99      114.08     14.36 o
   1  10   5        1.03        5.65      5.09 o
   2  10   5       19.36       28.49      6.35 o
   3  10   5        9.65        4.63      5.01 o
   4  10   5       42.56       43.88      6.09 o
   5  10   5        6.21       10.69      5.15 o
   6  10   5        0.12       -5.28      5.28 o
   7  10   5      346.06      342.29     14.70 o
   8  10   5        5.80        4.51      5.83 o
   9  10   5      206.36      221.80     10.69 o
  10  10   5        5.78       -0.56      5.73 o
  11  10   5      193.57      216.38     13.46 o
  12  10   5        3.18        2.59      7.97 o
  13  10   5      157.52      155.38     12.22 o
  14  10   5       28.46       28.13     11.65 o
   1  11   5       20.68       15.85      6.75 o
   2  11   5       30.15       28.19      6.83 o
   3  11   5      237.71      279.44     11.94 o
   4  11   5      236.01      255.49     11.60 o
   5  11   5       75.47       75.00     11.06 o
   6  11   5       13.70       16.66      6.56 o
   1   0   6      935.65     1109.49     26.42 o
   2   0   6      653.54      627.72     17.39 o
   3   0   6     2959.59     3505.94     73.79 o
   4   0   6     2320.74     2372.63     50.16 o
   5   0   6     4097.13     4108.26     67.17 o
   6   0   6      983.12      980.93     20.36 o
   7   0   6    13616.00    13692.07    207.36 o
   8   0   6     1315.82     1705.11     26.83 o
   9   0   6     2072.33     1911.65     28.53 o
  10   0   6     3103.28     3340.19     42.53 o
  11   0   6      176.96      268.63      7.66 o
  12   0   6     2183.69     2245.75     33.81 o
  13   0   6       70.92       72.90      6.17 o
  14   0   6     1451.61     1496.48     30.21 o
  15   0   6       32.51       27.10      5.46 o
  16   0   6      433.69      411.60     14.20 o
  17   0   6      162.10      129.91      8.91 o
  18   0   6      532.03      462.24     17.53 o
  19   0   6        9.75        2.56      5.81 o
  20   0   6      149.18      137.74     10.35 o
  21   0   6        5.91       -1.28      6.31 o
  22   0   6       73.62       74.06      8.91 o
  23   0   6      320.31      284.11     14.56 o
  24   0   6       77.29       78.30      9.76 o
  25   0   6      115.01      120.24     11.44 o
  26   0   6       19.86       26.75     12.77 o
  27   0   6      193.91      194.38     14.16 o
  28   0   6        1.67       -7.85      9.43 o
  29   0   6        0.66       -5.52      8.05 o
  30   0   6        3.05      -10.97     16.19 o
  31   0   6       25.54       28.19     11.55 o
   1   1   6      763.90      811.30     34.53 o
   2   1   6     1060.89     1135.78     21.97 o
   3   1   6        5.90        9.28      2.63 o
   4   1   6      311.45      309.23      7.01 o
   5   1   6     2468.49     2490.55     33.05 o
   6   1   6       11.28       10.05      2.26 o
   7   1   6      169.28      189.02      6.36 o
   8   1   6      153.56      143.12      4.84 o
   9   1   6      102.67       87.18      4.34 o
  10   1   6      395.25      424.51      6.11 o
  11   1   6       27.42       31.26      2.12 o
  12   1   6     2127.35     2161.64     22.12 o
  13   1   6        6.50       -1.85      2.76 o
  14   1   6     1082.15     1060.09     16.72 o
  15   1   6      289.83      268.44      8.95 o
  16   1   6      554.74      515.65     11.25 o
  17   1   6        0.54        0.59      3.59 o
  18   1   6        6.04       -1.12      3.90 o
  19   1   6        9.83        2.43      4.33 o
  20   1   6        5.23        0.65      4.31 o
  21   1   6      218.79      228.24      8.93 o
  22   1   6      124.52      123.67      7.31 o
  23   1   6       86.94      103.65      8.75 o
  24   1   6      122.85      125.19      7.98 o
  25   1   6       64.65       81.50      7.31 o
  26   1   6        2.23       -5.08      5.45 o
  27   1   6       29.23       32.23      6.54 o
  28   1   6        7.96        6.46      6.16 o
  29   1   6       30.68       27.08      6.96 o
  30   1   6        2.65       -5.29      6.57 o
  31   1   6       20.76       21.48      7.42 o
   0   2   6      120.67      142.21      5.33 o
   1   2   6      217.05      235.97      5.65 o
   2   2   6     1583.88     1650.00     39.40 o
   3   2   6        0.02        2.84      2.23 o
   4   2   6     2367.41     2679.51     39.01 o
   5   2   6      126.65      133.55      7.24 o
   6   2   6      446.02      512.49      8.60 o
   7   2   6     2016.44     2231.55     27.16 o
   8   2   6        5.55       -0.45      1.67 o
   9   2   6        0.89        0.83      1.41 o
  10   2   6      431.45      439.24      6.14 o
  11   2   6        0.06        1.03      1.80 o
  12   2   6      355.77      385.56      7.38 o
  13   2   6      819.84      799.79     11.77 o
  14   2   6      328.19      351.70     11.38 o
  15   2   6      987.49      980.91     20.52 o
  16   2   6      391.39      386.62      9.93 o
  17   2   6      114.84      112.89      6.25 o
  18   2   6      165.33      147.89      6.93 o
  19   2   6      183.46      164.03      9.45 o
  20   2   6       37.78       33.95      5.23 o
  21   2   6       84.01       71.97      6.14 o
  22   2   6      109.63      104.18      7.03 o
  23   2   6       31.83       31.26      5.74 o
  24   2   6      161.77      171.02      8.90 o
  25   2   6       23.82       19.40      5.82 o
  26   2   6      199.15      199.09      9.87 o
  27   2   6        7.31        2.97      5.66 o
  28   2   6       64.34       57.98      7.68 o
  29   2   6       23.68       16.64      7.47 o
  30   2   6       57.72       64.66      9.11 o
   1   3   6     2304.44     2416.73     35.84 o
   2   3   6     3803.63     4047.26    100.81 o
   3   3   6       81.94      120.41      6.83 o
   4   3   6     2402.99     2382.69     31.47 o
   5   3   6     7790.68     8083.91     97.00 o
   6   3   6     1066.78     1007.73     12.80 o
   7   3   6     1178.07     1226.04     13.80 o
   8   3   6     1366.51     1294.37     14.77 o
   9   3   6       47.10       51.13      2.41 o
  10   3   6      717.03      667.56      8.99 o
  11   3   6       50.29       54.55      3.81 o
  12   3   6     1845.51     1774.18     20.71 o
  13   3   6      180.86      193.46      5.77 o
  14   3   6     1190.06     1178.40     15.73 o
  15   3   6      652.91      612.55     10.65 o
  16   3   6      778.35      796.43     12.73 o
  17   3   6     1255.97     1199.45     17.70 o
  18   3   6      136.22      105.65      6.25 o
  19   3   6      853.11      821.50     18.03 o
  20   3   6       71.72       72.95      7.56 o
  21   3   6      748.43      770.61     16.03 o
  22   3   6        1.52        1.85      4.87 o
  23   3   6      141.05      174.58      8.72 o
  24   3   6        4.02        8.45      6.73 o
  25   3   6       11.21        9.74      9.15 o
  26   3   6      198.90      220.26     14.20 o
  27   3   6       14.56       13.00      7.68 o
  28   3   6      188.26      197.53     12.95 o
  29   3   6       20.91       27.02      9.27 o
  30   3   6       86.82       98.93     11.43 o
   0   4   6     1672.17     1548.99     34.98 o
   1   4   6      442.78      467.11     10.10 o
   2   4   6     1835.11     1981.01     30.50 o
   3   4   6      656.68      756.05     22.44 o
   4   4   6        3.19        0.90      2.47 o
   5   4   6      219.68      220.11      5.48 o
   6   4   6      287.95      343.62      7.08 o
   7   4   6      652.18      602.74     10.60 o
   8   4   6      212.73      244.68      7.13 o
   9   4   6      412.93      403.12      9.76 o
  10   4   6       60.44       47.54      4.10 o
  11   4   6      356.03      342.41      8.58 o
  12   4   6       13.05       10.33      3.44 o
  13   4   6       11.69       11.33      3.77 o
  14   4   6      668.64      618.09     12.67 o
  15   4   6       17.72       18.21      4.46 o
  16   4   6      117.76      123.80      7.03 o
  17   4   6      406.10      405.96     10.95 o
  18   4   6        7.21        5.59      4.56 o
  19   4   6        0.08        0.47      4.59 o
  20   4   6        7.36        2.60      5.04 o
  21   4   6        5.69        7.95      4.95 o
  22   4   6       92.34       85.58      7.61 o
  23   4   6       13.53       15.87      5.79 o
  24   4   6       20.48       20.59      6.13 o
  25   4   6        1.85       -1.53      6.92 o
  26   4   6       16.43       21.24      7.94 o
  27   4   6        0.02       -1.06      7.85 o
  28   4   6       50.55       52.52      9.53 o
  29   4   6        2.78       -3.11      8.37 o
   1   5   6     1297.64     1390.14     18.90 o
   2   5   6      120.27      141.85     11.28 o
   3   5   6      443.39      478.56     14.72 o
   4   5   6        1.93        0.43      2.88 o
   5   5   6      428.20      456.95      9.85 o
   6   5   6      194.66      188.55      6.77 o
   7   5   6      116.95      109.94      5.44 o
   8   5   6     1789.46     1821.51     26.81 o
   9   5   6      124.19      119.45      6.55 o
  10   5   6     1059.65     1001.59     27.03 o
  11   5   6       78.31       72.71      5.14 o
  12   5   6       79.68       84.34      5.54 o
  13   5   6      440.05      430.36     10.56 o
  14   5   6      175.65      169.79      7.17 o
  15   5   6      279.92      281.41      9.11 o
  16   5   6      344.79      321.52      9.96 o
  17   5   6       79.94       89.56      6.31 o
  18   5   6      140.84      135.96      7.54 o
  19   5   6      104.83      104.52      8.37 o
  20   5   6      130.22      126.00      7.99 o
  21   5   6        6.47        7.42      5.33 o
  22   5   6       81.45       69.25      7.20 o
  23   5   6       23.67       19.27      6.21 o
  24   5   6        5.00        0.99      5.69 o
  25   5   6       15.07       17.61      6.63 o
  26   5   6        7.42        8.05      6.95 o
  27   5   6       42.32       42.37      7.78 o
  28   5   6        7.91       -4.73     15.14 o
   0   6   6     4583.32     4462.35     72.26 o
   1   6   6      300.57      308.23     10.34 o
   2   6   6     1318.21     1300.64     76.87 o
   3   6   6       14.21        4.09      4.48 o
   4   6   6     2184.76     2240.87     30.88 o
   5   6   6      926.25      925.66     18.83 o
   6   6   6      345.36      354.51     11.28 o
   7   6   6     1270.86     1256.89     23.47 o
   8   6   6        6.73       10.09      4.31 o
   9   6   6      108.91       93.42      6.13 o
  10   6   6       98.63       88.84      6.19 o
  11   6   6     1150.29     1115.58     20.02 o
  12   6   6      447.34      418.37     10.66 o
  13   6   6      378.61      370.41     10.29 o
  14   6   6        5.38        3.61      4.27 o
  15   6   6      290.93      307.12     10.51 o
  16   6   6      170.57      184.60      8.05 o
  17   6   6      118.83      127.79      7.32 o
  18   6   6       77.54       86.00      6.77 o
  19   6   6       45.48       24.59      5.69 o
  20   6   6      108.75      111.76      7.95 o
  21   6   6       92.82       78.09      7.32 o
  22   6   6      144.03      146.18      9.29 o
  23   6   6       17.72       25.33      6.73 o
  24   6   6      103.95      123.73     11.33 o
  25   6   6       55.94       56.92      7.92 o
  26   6   6       15.74       13.87      7.06 o
   1   7   6      789.24      801.94     14.90 o
   2   7   6       31.72       27.10      4.27 o
   3   7   6        5.02        2.17      3.52 o
   4   7   6       39.94       52.99      4.66 o
   5   7   6      183.76      207.86      7.64 o
   6   7   6       58.13       64.20      6.89 o
   7   7   6       13.69       16.82      5.45 o
   8   7   6      189.38      193.64      9.38 o
   9   7   6      812.00      766.13     18.15 o
  10   7   6      450.98      439.57     13.58 o
  11   7   6        1.34       -4.00      7.84 o
  12   7   6        6.69        1.61      4.76 o
  13   7   6       13.78       10.19      5.05 o
  14   7   6       53.56       53.41      8.27 o
  15   7   6        0.01        1.23      4.81 o
  16   7   6       13.28       12.77      5.51 o
  17   7   6       15.84       12.48      5.30 o
  18   7   6       47.16       49.11      6.21 o
  19   7   6       16.85       31.23      5.98 o
  20   7   6        7.04        2.52      5.51 o
  21   7   6       11.76       10.72      6.17 o
  22   7   6        2.78        3.12      6.02 o
  23   7   6        1.36       -5.89      5.89 o
  24   7   6        0.07       -1.74      6.34 o
   0   8   6      108.83      104.74      9.60 o
   1   8   6      147.89      153.29      8.07 o
   2   8   6       25.08       25.01      6.30 o
   3   8   6       28.26       20.08      4.51 o
   4   8   6       90.68       88.02      5.92 o
   5   8   6      373.46      369.50     10.40 o
   6   8   6      259.86      254.98      8.82 o
   7   8   6       30.16       30.69      4.80 o
   8   8   6      105.05      102.84      7.39 o
   9   8   6       22.76        8.67      5.45 o
  10   8   6       45.85       34.34      6.30 o
  11   8   6       86.63       96.77      7.89 o
  12   8   6       34.01       35.39      6.76 o
  13   8   6       49.85       60.87      7.60 o
  14   8   6       51.05       53.53      7.06 o
  15   8   6       12.91        3.26      5.33 o
  16   8   6        6.60        4.70      5.62 o
  17   8   6        6.34        7.44      5.78 o
  18   8   6       46.73       55.45      7.98 o
  19   8   6        0.09       -0.50      6.09 o
  20   8   6       21.21       21.98      7.31 o
  21   8   6        0.10        1.51      7.86 o
   1   9   6      325.02      331.77     20.48 o
   2   9   6       19.48       24.15      5.81 o
   3   9   6      285.07      284.64      9.81 o
   4   9   6       19.43       18.28      6.12 o
   5   9   6      184.94      184.14      8.26 o
   6   9   6      293.04      304.75     13.93 o
   7   9   6       39.33       35.83      5.41 o
   8   9   6      180.03      169.61     10.20 o
   9   9   6      176.53      173.96     10.05 o
  10   9   6      124.52      149.34     14.16 o
  11   9   6       17.65       15.15      5.79 o
  12   9   6      235.75      271.61     11.22 o
  13   9   6        7.00        5.00      6.57 o
  14   9   6       28.03       29.35      9.58 o
  15   9   6       92.11      112.73     10.67 o
  16   9   6        7.34       20.44      7.74 o
  17   9   6       90.28      127.40     24.23 o
  18   9   6        0.92        5.35      7.95 o
   0  10   6      489.84      527.86     21.17 o
   1  10   6       51.13       42.52      6.88 o
   2  10   6      138.27      139.19      8.01 o
   3  10   6       40.66       45.05      6.22 o
   4  10   6        4.68       -1.85      5.13 o
   5  10   6      133.27      131.41      8.22 o
   6  10   6       48.91       30.24      8.01 o
   7  10   6       16.62       19.19      8.54 o
   8  10   6        1.79       -2.12      6.80 o
   9  10   6        7.44       -1.68      7.09 o
  10  10   6       11.11        1.87      8.24 o
  11  10   6       18.32       28.86      8.58 o
  12  10   6        0.66        1.88      7.53 o
  13  10   6       31.25       13.59      8.19 o
   1  11   6        6.35        7.23      6.69 o
   2  11   6        4.25       -2.63      7.31 o
   3  11   6       28.40       23.87      9.77 o
   1   1   7     7836.69     8161.63    128.70 o
   2   1   7       13.38        8.83      3.42 o
   3   1   7       23.33        6.11      3.55 o
   4   1   7     2860.28     3327.02     43.21 o
   5   1   7      302.33      266.41      7.37 o
   6   1   7     2226.21     2519.16     34.22 o
   7   1   7      290.69      290.18      6.96 o
   8   1   7      118.47      144.07      4.32 o
   9   1   7     1412.63     1442.13     19.76 o
  10   1   7       59.51       86.74      4.35 o
  11   1   7       46.43       30.75      2.42 o
  12   1   7      245.31      260.94      4.70 o
  13   1   7      191.47      216.71      5.69 o
  14   1   7       22.83       20.13      3.93 o
  15   1   7      245.64      214.47      7.39 o
  16   1   7        0.11        1.05      3.70 o
  17   1   7     2729.87     2706.08     35.64 o
  18   1   7        0.02        4.78      4.27 o
  19   1   7     1106.16     1088.28     19.09 o
  20   1   7       89.65       79.95      6.14 o
  21   1   7      246.87      240.55      9.23 o
  22   1   7       58.37       52.82      6.08 o
  23   1   7      143.96      147.42      9.17 o
  24   1   7       67.36       66.61      6.75 o
  25   1   7       27.49       14.05      5.77 o
  26   1   7      116.02      132.66     13.92 o
  27   1   7       76.50       89.45      8.14 o
  28   1   7        5.58        2.23      6.29 o
  29   1   7        2.54       -1.74      6.05 o
  30   1   7        1.25       -1.56      6.39 o
   0   2   7       14.28       48.55      6.12 o
   1   2   7     1562.18     1844.29     25.24 o
   2   2   7     2497.58     2398.78     31.96 o
   3   2   7       88.81       72.04      6.65 o
   4   2   7     2050.20     2007.80     27.54 o
   5   2   7     1199.61     1404.64     23.18 o
   6   2   7     1047.65     1065.57     16.55 o
   7   2   7        0.10        2.72      3.24 o
   8   2   7      422.30      450.55      8.63 o
   9   2   7      602.94      604.30     10.31 o
  10   2   7       41.93       35.79      2.45 o
  11   2   7       71.33       69.79      3.69 o
  12   2   7     1194.91     1144.25     13.39 o
  13   2   7     1388.15     1483.14     18.27 o
  14   2   7      340.17      322.47      7.45 o
  15   2   7      360.01      325.08      8.14 o
  16   2   7      138.11      130.59      5.98 o
  17   2   7     1066.32     1022.54     15.82 o
  18   2   7      425.22      423.81     11.29 o
  19   2   7       78.43       72.61      5.89 o
  20   2   7      184.42      184.32      9.38 o
  21   2   7        5.59        9.58      4.83 o
  22   2   7      370.96      388.56     11.72 o
  23   2   7       79.45       74.62      6.90 o
  24   2   7      351.81      360.60     11.84 o
  25   2   7        1.90        2.05      5.53 o
  26   2   7       45.51       44.88      7.05 o
  27   2   7        2.16       -1.95      5.67 o
  28   2   7        1.04        8.27      7.10 o
  29   2   7       19.75        8.68      7.51 o
  30   2   7        2.11        4.24      7.64 o
   1   3   7      240.36      256.77      7.78 o
   2   3   7      949.30      998.98     14.53 o
   3   3   7        0.83       -1.34      1.34 o
   4   3   7       28.15       20.88      3.29 o
   5   3   7      129.91      130.83      5.53 o
   6   3   7      294.77      331.39      6.76 o
   7   3   7        3.46        7.32      2.36 o
   8   3   7      100.12      107.41      4.55 o
   9   3   7      960.69      962.02     11.72 o
  10   3   7     1005.23     1042.35     12.22 o
  11   3   7     1461.83     1366.98     14.06 o
  12   3   7        2.76       -2.95      2.95 o
  13   3   7      262.51      273.09      8.95 o
  14   3   7       46.49       50.39      3.91 o
  15   3   7      366.97      335.92      8.02 o
  16   3   7       46.02       51.85      4.68 o
  17   3   7      172.64      162.10      6.16 o
  18   3   7        1.49        0.11      3.60 o
  19   3   7        0.98        3.12      4.11 o
  20   3   7      243.02      245.62      8.99 o
  21   3   7      153.22      146.21      7.44 o
  22   3   7       30.49       30.40      6.68 o
  23   3   7      130.31      130.30      9.31 o
  24   3   7       52.35       44.18      7.32 o
  25   3   7        5.79       -4.74      6.01 o
  26   3   7       22.16       27.21      8.09 o
  27   3   7        7.75        6.38      7.58 o
  28   3   7        0.70       -8.95      8.95 o
  29   3   7        4.57        5.04      8.38 o
   0   4   7       74.17       75.68     14.19 o
   1   4   7     3127.63     3367.17     48.48 o
   2   4   7        3.05        7.81     11.65 o
   3   4   7        4.65       11.51      6.28 o
   4   4   7     2066.35     2029.06     31.79 o
   5   4   7      107.87      123.51      6.42 o
   6   4   7        1.35        6.66      3.09 o
   7   4   7       73.13       66.82      3.88 o
   8   4   7      120.16       96.58      4.79 o
   9   4   7      110.04      133.03      5.26 o
  10   4   7      570.05      550.16     10.53 o
  11   4   7      579.88      562.64     10.56 o
  12   4   7      159.92      157.64      6.00 o
  13   4   7      335.70      324.98      8.48 o
  14   4   7     1052.41     1044.91     16.35 o
  15   4   7       10.27       11.61      3.91 o
  16   4   7     1016.85     1007.60     16.42 o
  17   4   7       14.95       17.95      4.30 o
  18   4   7      867.07      875.76     16.49 o
  19   4   7        1.97        2.83      4.69 o
  20   4   7      193.22      171.06      8.53 o
  21   4   7        1.88       -2.82      5.02 o
  22   4   7      166.86      176.48     10.59 o
  23   4   7       11.14        6.57      5.54 o
  24   4   7      212.94      232.17     10.55 o
  25   4   7        2.67        6.85      5.86 o
  26   4   7       32.98       21.71      6.77 o
  27   4   7        7.39        8.37      6.84 o
  28   4   7       36.07       37.89      7.67 o
   1   5   7      932.25      949.22     30.43 o
   2   5   7      489.91      469.21     28.38 o
   3   5   7      854.27      787.76     35.00 o
   4   5   7      139.64      140.01      8.72 o
   5   5   7     1930.88     1868.11     30.74 o
   6   5   7        3.25       -0.64      2.71 o
   7   5   7       16.10       14.67      3.33 o
   8   5   7     1320.36     1278.28     21.22 o
   9   5   7       92.10       89.93      5.40 o
  10   5   7       38.55       48.93      4.70 o
  11   5   7       18.07       13.36      4.08 o
  12   5   7      357.34      298.23      8.83 o
  13   5   7      237.77      227.43      8.02 o
  14   5   7       47.30       49.82      5.31 o
  15   5   7      171.15      175.64     10.58 o
  16   5   7        8.31        4.25      4.35 o
  17   5   7      171.32      167.07     12.62 o
  18   5   7      101.60      106.80      9.03 o
  19   5   7      107.85      107.96      7.04 o
  20   5   7       68.19       66.95      6.61 o
  21   5   7        3.68        1.24      5.46 o
  22   5   7      114.23      108.74      9.17 o
  23   5   7       14.35       23.21      6.22 o
  24   5   7       67.09       78.89      8.08 o
  25   5   7      120.68      126.11      9.96 o
  26   5   7        0.30       -0.80      6.45 o
  27   5   7      162.64      171.37     12.86 o
   0   6   7        1.26       10.41     12.30 o
   1   6   7      125.58      112.38     12.36 o
   2   6   7       85.14       69.41     11.31 o
   3   6   7       58.22       66.44      5.68 o
   4   6   7       45.60       52.53      8.59 o
   5   6   7     1033.15     1100.02     23.76 o
   6   6   7      510.73      544.93     15.82 o
   7   6   7      121.84      116.16      7.24 o
   8   6   7        9.32       12.66      4.78 o
   9   6   7        3.30        9.90      4.82 o
  10   6   7       39.40       47.73      6.14 o
  11   6   7      588.59      574.37     13.24 o
  12   6   7        0.57       -3.07      3.77 o
  13   6   7      109.11      107.98      6.29 o
  14   6   7       58.17       62.61      5.63 o
  15   6   7      254.23      269.34     10.74 o
  16   6   7        0.50        2.40      5.21 o
  17   6   7       34.29       47.20      5.63 o
  18   6   7        2.55        6.25      4.83 o
  19   6   7      153.68      139.93     10.65 o
  20   6   7       13.44        6.89      5.57 o
  21   6   7       46.40       40.35      6.71 o
  22   6   7        7.95       10.65      6.04 o
  23   6   7       51.97       47.62      7.27 o
  24   6   7       31.93       24.25      7.03 o
  25   6   7        4.68        1.57      6.59 o
   1   7   7        1.35       -1.93      4.11 o
   2   7   7      413.49      398.11     12.86 o
   3   7   7      147.35      147.83      8.91 o
   4   7   7       56.79       64.46      7.06 o
   5   7   7     2181.89     2291.87     44.12 o
   6   7   7       71.72       91.29     11.26 o
   7   7   7      229.65      221.55     14.76 o
   8   7   7      323.48      300.20     11.08 o
   9   7   7       62.85       72.57      6.92 o
  10   7   7      127.09      119.77      7.89 o
  11   7   7      349.52      338.09     11.90 o
  12   7   7        0.53       -1.13      4.60 o
  13   7   7      156.29      156.02      8.12 o
  14   7   7       22.35       19.66      5.34 o
  15   7   7      164.85      186.82      9.07 o
  16   7   7        2.99        1.84      5.07 o
  17   7   7       93.93       90.00      7.77 o
  18   7   7        0.97        4.38      5.52 o
  19   7   7      212.63      206.93     12.55 o
  20   7   7        0.71        9.40      6.18 o
  21   7   7      140.17      126.72     12.63 o
  22   7   7        1.97       -5.99      6.44 o
  23   7   7       48.34       33.20     11.06 o
   0   8   7     1082.31     1083.23     28.65 o
   1   8   7       30.25       28.65      4.56 o
   2   8   7       28.20       34.24     14.54 o
   3   8   7       17.06        9.25      7.08 o
   4   8   7      257.21      271.80     17.24 o
   5   8   7      599.89      627.15     18.58 o
   6   8   7      149.51      153.55     14.87 o
   7   8   7       29.63       30.49      6.88 o
   8   8   7       82.31       71.47      8.21 o
   9   8   7       48.97       47.74      6.55 o
  10   8   7        9.97        5.20      5.56 o
  11   8   7        0.09       -5.23      5.23 o
  12   8   7        0.12        0.14      5.05 o
  13   8   7       34.00       31.96      5.87 o
  14   8   7       28.01       28.96      6.05 o
  15   8   7       13.91       16.83      5.77 o
  16   8   7      187.49      209.53     10.31 o
  17   8   7       34.74       35.09      6.63 o
  18   8   7      103.50      117.49      8.80 o
  19   8   7        3.17        1.66      6.27 o
  20   8   7       25.94       19.72      8.42 o
   1   9   7       37.18       37.01      7.13 o
   2   9   7      449.01      470.97     16.43 o
   3   9   7       18.89       18.98      7.01 o
   4   9   7      204.22      184.88     11.60 o
   5   9   7       12.04       18.75     18.91 o
   6   9   7        4.17        0.03     12.27 o
   7   9   7      164.61      163.60     11.42 o
   8   9   7        2.56       -6.14      6.14 o
   9   9   7        0.21        1.96      5.87 o
  10   9   7        4.21        3.16      7.24 o
  11   9   7       23.20       18.00      6.77 o
  12   9   7       11.41        9.93      5.82 o
  13   9   7        0.38       -5.22      5.54 o
  14   9   7       89.28      106.10      8.49 o
  15   9   7       18.34       23.57      8.03 o
  16   9   7       49.74       60.80     10.32 o
  17   9   7       13.99        7.30      7.66 o
   0  10   7      565.32      535.43     39.73 o
   1  10   7       11.76       19.50     14.19 o
   2  10   7      223.23      221.93     15.52 o
   3  10   7        6.91       -0.97      7.80 o
   4  10   7       41.80       37.08     14.54 o
   5  10   7       29.09       24.43      8.13 o
   6  10   7        0.28       -6.94      6.94 o
   7  10   7        7.18       -3.06      7.52 o
   8  10   7        3.35       -3.30      9.03 o
   9  10   7        7.72        6.64      8.70 o
  10  10   7        1.85       -8.74      8.74 o
  11  10   7       10.47       10.50      7.67 o
  12  10   7        0.73       10.20      7.74 o
   0   0   8      109.38      160.82     14.19 o
   1   0   8      512.98      544.53     23.18 o
   2   0   8     3263.12     3571.52     73.91 o
   3   0   8      438.63      484.63     24.60 o
   4   0   8     1913.47     1756.80     80.41 o
   5   0   8    21211.99    22703.22    425.76 o
   6   0   8     7937.02     7507.23    119.96 o
   7   0   8     4518.66     4538.97     98.58 o
   8   0   8     8203.21     8590.28    116.43 o
   9   0   8     4566.78     4705.16     66.89 o
  10   0   8      459.71      453.71     11.89 o
  11   0   8     1264.03     1308.26     23.63 o
  12   0   8        0.89        7.09      3.86 o
  13   0   8      702.64      676.04     17.64 o
  14   0   8      145.19      169.69      9.28 o
  15   0   8       65.73       53.42      4.34 o
  16   0   8      451.79      400.18     10.78 o
  17   0   8     1739.13     1683.72     35.32 o
  18   0   8     2458.26     2459.08     47.51 o
  19   0   8      212.59      195.98     11.44 o
  20   0   8       88.01       81.89      8.91 o
  21   0   8      238.10      279.69     13.83 o
  22   0   8       91.29      130.52     11.28 o
  23   0   8        5.95       -2.39      6.64 o
  24   0   8       33.10       36.12      9.25 o
  25   0   8       70.98       64.14     10.00 o
  26   0   8       64.92       56.17      9.97 o
  27   0   8      123.80       96.52     13.16 o
  28   0   8        2.34       21.14      9.64 o
  29   0   8      155.40      153.59     14.34 o
  30   0   8        0.25       12.12     10.12 o
   1   1   8      312.44      342.48     11.22 o
   2   1   8       26.74       28.56      3.84 o
   3   1   8      470.39      468.61     16.25 o
   4   1   8       13.55       27.62      3.39 o
   5   1   8      469.97      429.10      9.82 o
   6   1   8      730.88      938.67     16.10 o
   7   1   8      130.20      132.69      8.82 o
   8   1   8      609.70      622.28      9.34 o
   9   1   8     1454.94     1342.22     17.63 o
  10   1   8      178.15      196.65      6.31 o
  11   1   8      352.94      339.01      8.31 o
  12   1   8       69.43       58.02      3.95 o
  13   1   8     1012.65      960.22     14.82 o
  14   1   8     1203.46     1156.47     17.12 o
  15   1   8       54.55       55.62      3.85 o
  16   1   8        0.04       -0.60      3.18 o
  17   1   8      358.19      339.56      8.58 o
  18   1   8        9.99       11.08      3.78 o
  19   1   8      178.38      173.04      7.89 o
  20   1   8      105.40       99.96      6.77 o
  21   1   8       11.72        6.13      4.71 o
  22   1   8        2.66       -4.42      4.80 o
  23   1   8      112.73      119.24      7.70 o
  24   1   8        1.26        1.91      5.23 o
  25   1   8        3.18       -0.26      5.29 o
  26   1   8        6.22       -0.93      5.59 o
  27   1   8        0.83        0.37      5.99 o
  28   1   8        2.16        3.10      6.14 o
  29   1   8       18.58       13.02      6.90 o
  30   1   8        8.21       11.98      6.98 o
   0   2   8       44.36       43.26     17.97 o
   1   2   8     1077.80     1239.26     20.90 o
   2   2   8     1077.94     1100.85     24.66 o
   3   2   8       67.97       67.60      4.12 o
   4   2   8       61.94       58.56      4.26 o
   5   2   8     1336.50     1384.92     23.62 o
   6   2   8      120.39      107.91      5.50 o
   7   2   8        2.36       -2.20      2.20 o
   8   2   8      556.94      528.48      9.70 o
   9   2   8      296.79      317.12      7.09 o
  10   2   8      130.07      157.96      5.40 o
  11   2   8      189.92      198.62      6.27 o
  12   2   8      245.70      226.12      6.83 o
  13   2   8       15.53       15.42      3.68 o
  14   2   8      269.57      271.59     11.39 o
  15   2   8        0.73        2.88      3.35 o
  16   2   8       81.24       71.09      4.47 o
  17   2   8      771.41      748.16     14.03 o
  18   2   8      316.63      301.87      8.24 o
  19   2   8       41.77       48.41      4.75 o
  20   2   8       19.44        5.97      3.88 o
  21   2   8      163.25      172.97      7.08 o
  22   2   8        1.04        6.77      4.38 o
  23   2   8        5.01        1.86      4.35 o
  24   2   8        6.25       20.28      5.06 o
  25   2   8        3.07       14.58      6.51 o
  26   2   8        0.01       -3.26      6.58 o
  27   2   8       19.19       12.98      7.26 o
  28   2   8       10.23       14.48      7.42 o
  29   2   8       28.68       39.44      8.66 o
   1   3   8     1176.60     1109.42     16.60 o
   2   3   8      223.53      203.49     16.55 o
   3   3   8     3290.31     3609.81     77.01 o
   4   3   8      864.08      873.53     14.40 o
   5   3   8     1016.71      981.24     15.86 o
   6   3   8      544.44      507.58     10.16 o
   7   3   8      356.32      383.29      9.02 o
   8   3   8     1809.65     1857.49     24.89 o
   9   3   8        7.57        9.67      4.87 o
  10   3   8      495.35      502.97     10.19 o
  11   3   8      622.52      593.52     10.85 o
  12   3   8     1399.62     1275.07     19.87 o
  13   3   8      504.24      491.20     12.73 o
  14   3   8     3064.76     2980.30     35.07 o
  15   3   8        2.22       -1.28      3.34 o
  16   3   8       25.41       15.41      3.76 o
  17   3   8        4.28        1.62      3.71 o
  18   3   8        3.69        2.38      3.83 o
  19   3   8        0.08       -2.38      4.01 o
  20   3   8       28.99       36.77      5.04 o
  21   3   8       54.77       55.58      5.84 o
  22   3   8        1.59        2.61      4.71 o
  23   3   8      128.90      127.30      8.03 o
  24   3   8       80.27       92.77      7.26 o
  25   3   8        6.89        5.03      5.78 o
  26   3   8      125.34      131.75      8.43 o
  27   3   8        9.21       14.41      6.20 o
  28   3   8       49.15       51.15      7.76 o
  29   3   8        5.83        9.17      8.46 o
   0   4   8       14.13        7.57      9.46 o
   1   4   8       13.41       11.76      7.00 o
   2   4   8       48.03       47.42      4.69 o
   3   4   8      245.45      244.58      9.52 o
   4   4   8      229.49      233.24      8.29 o
   5   4   8       71.97       78.68      5.67 o
   6   4   8        0.15       -3.56      3.56 o
   7   4   8       50.27       44.64      7.05 o
   8   4   8      766.87      698.87     16.48 o
   9   4   8     1274.30     1215.30     23.80 o
  10   4   8       31.96       35.10      5.81 o
  11   4   8      688.56      688.31     12.43 o
  12   4   8      467.39      481.96     11.01 o
  13   4   8       27.50       26.77      3.96 o
  14   4   8      414.45      371.95      9.10 o
  15   4   8        0.05       -3.33      3.33 o
  16   4   8       55.42       58.29      4.80 o
  17   4   8      115.48       95.48      5.77 o
  18   4   8      126.57      120.96      6.81 o
  19   4   8        3.16        4.31      4.27 o
  20   4   8        0.31       -3.83      3.83 o
  21   4   8      108.99      104.15      7.43 o
  22   4   8       13.50       16.35      7.26 o
  23   4   8       23.04       30.05      7.68 o
  24   4   8       36.10       33.82      6.55 o
  25   4   8        0.55       -5.28      5.74 o
  26   4   8        5.89       11.84      9.32 o
  27   4   8        1.60        3.06      6.54 o
  28   4   8       22.82       18.30      9.27 o
   1   5   8      413.91      402.99     19.40 o
   2   5   8       54.57       49.32      9.68 o
   3   5   8      407.88      449.69     32.16 o
   4   5   8      161.97      147.98     17.97 o
   5   5   8       63.46       58.65     10.03 o
   6   5   8        0.38       -6.69      6.69 o
   7   5   8      534.79      547.04     16.51 o
   8   5   8      327.66      294.65     12.97 o
   9   5   8      408.03      388.59     15.01 o
  10   5   8      159.52      161.82      7.08 o
  11   5   8      819.31      792.77     16.78 o
  12   5   8        2.42        0.45      3.64 o
  13   5   8       37.10       19.75      4.50 o
  14   5   8        2.17       -1.84      3.75 o
  15   5   8       99.14       99.27      6.00 o
  16   5   8       17.28       19.70      5.36 o
  17   5   8       59.95       62.16      6.49 o
  18   5   8        6.32       11.32      4.76 o
  19   5   8        0.01       -4.40      4.40 o
  20   5   8      166.18      179.94     10.96 o
  21   5   8        5.23        8.62      5.26 o
  22   5   8       62.82       67.32      7.90 o
  23   5   8       14.11        5.17      5.96 o
  24   5   8       10.04       10.48      6.11 o
  25   5   8        2.17       -4.10      6.11 o
  26   5   8        1.45        0.55      8.55 o
   0   6   8     1552.73     1459.66     60.54 o
   1   6   8      189.39      221.17     32.64 o
   2   6   8      638.62      659.19    101.22 o
   3   6   8      239.35      219.49     16.05 o
   4   6   8       79.86       82.17     17.03 o
   5   6   8       90.63      102.49     12.71 o
   6   6   8      363.89      420.75     22.40 o
   7   6   8     1310.87     1290.27     39.80 o
   8   6   8      613.86      547.10     25.39 o
   9   6   8     2127.25     2275.47    159.07 o
  10   6   8        2.80       -6.21      6.21 o
  11   6   8      173.82      182.52      9.68 o
  12   6   8      110.88      100.81      9.30 o
  13   6   8      230.40      235.30     10.12 o
  14   6   8        8.74        4.34      4.41 o
  15   6   8      333.52      333.92     10.06 o
  16   6   8        0.08       -4.17      4.22 o
  17   6   8        2.00        3.65      4.44 o
  18   6   8      159.31      161.35      9.97 o
  19   6   8        9.63       18.00      5.55 o
  20   6   8      212.35      210.37     11.08 o
  21   6   8        1.23        1.05      5.61 o
  22   6   8       11.13        8.89      5.86 o
  23   6   8        0.37       -6.04      6.04 o
  24   6   8        1.66       -4.37      8.10 o
  25   6   8       38.68       57.07     10.01 o
   1   7   8      142.34      149.66     15.71 o
   2   7   8       28.63       16.47     10.64 o
   3   7   8      133.63      152.81     43.52 o
   4   7   8      286.63      326.98     20.70 o
   5   7   8       20.60       20.54     10.35 o
   6   7   8        1.70       -7.09      9.36 o
   7   7   8      113.62      134.30      7.96 o
   8   7   8       44.21       37.59      5.66 o
   9   7   8      100.80       97.90      7.71 o
  10   7   8       55.94       59.84      7.01 o
  11   7   8       11.21        8.16      5.56 o
  12   7   8       68.14       71.88      7.66 o
  13   7   8       29.03       19.72      5.64 o
  14   7   8       40.33       44.13      6.67 o
  15   7   8        1.18        3.55      5.79 o
  16   7   8       64.50       47.11      6.25 o
  17   7   8      132.10      145.47      8.39 o
  18   7   8       81.94       93.82      7.71 o
  19   7   8       36.16       30.84      6.54 o
  20   7   8       13.85       19.38      6.05 o
  21   7   8        2.59        2.31      6.09 o
  22   7   8        1.72       -3.46      6.34 o
   0   8   8      259.42      227.04     26.49 o
   1   8   8        0.10       -1.50     10.35 o
   2   8   8        0.38       -9.04     15.14 o
   3   8   8       25.50       17.14     14.19 o
   4   8   8      129.13      141.55     15.39 o
   5   8   8        3.10        3.81     13.72 o
   6   8   8      700.12      708.22     30.08 o
   7   8   8       39.27       43.06      7.47 o
   8   8   8       34.20       33.94      6.35 o
   9   8   8       94.84       90.89      7.85 o
  10   8   8        1.96       -5.39      5.39 o
  11   8   8       13.76        0.77      6.51 o
  12   8   8        2.43        0.58      5.36 o
  13   8   8        3.43       -7.10      7.10 o
  14   8   8        4.08       -2.50      5.70 o
  15   8   8      201.39      211.47     10.16 o
  16   8   8        5.82        6.07      5.69 o
  17   8   8       29.36       36.38      6.56 o
  18   8   8        0.56        8.04      5.99 o
  19   8   8        0.19       -0.48      5.71 o
  20   8   8       90.18       93.52      8.53 o
   1   9   8      424.03      501.46     27.08 o
   2   9   8        4.99        2.78     24.60 o
   3   9   8        0.70       -9.29      9.29 o
   4   9   8      153.42      149.70     16.68 o
   5   9   8        4.06       -5.98     10.35 o
   6   9   8       88.33      109.13     15.62 o
   7   9   8        1.27        8.99     12.77 o
   8   9   8      313.73      321.11     22.40 o
   9   9   8       27.98       27.33      7.13 o
  10   9   8      236.32      273.36     15.38 o
  11   9   8        1.74       -7.91      7.91 o
  12   9   8      261.74      304.95     22.66 o
  13   9   8       51.91       47.58      7.97 o
  14   9   8      117.02      114.41     11.81 o
  15   9   8       43.36       45.18      7.34 o
  16   9   8       48.09       38.02      7.10 o
   0  10   8      386.94      334.88     33.11 o
   1  10   8       21.28       25.75     16.55 o
   2  10   8        0.08        6.62     12.71 o
   3  10   8       56.24       34.53     25.07 o
   4  10   8        4.89        2.52     22.70 o
   5  10   8       16.96       18.45     13.38 o
   6  10   8        5.42       -4.73     13.24 o
   7  10   8       27.84       25.07     13.38 o
   8  10   8        0.00      -12.05     13.72 o
   9  10   8       18.12        9.01     29.33 o
  10  10   8       42.23       67.17     22.70 o
   1   1   9     1694.18     1674.33     61.30 o
   2   1   9     1967.17     2052.93     44.79 o
   3   1   9     3410.63     3243.78     48.82 o
   4   1   9      724.50      724.08     28.72 o
   5   1   9     2994.60     3291.81     44.13 o
   6   1   9     3301.27     3369.08     45.16 o
   7   1   9      423.23      453.39     11.01 o
   8   1   9     2329.00     2302.56     30.39 o
   9   1   9      172.91      195.80      7.06 o
  10   1   9      997.37     1081.73     19.55 o
  11   1   9       35.43       36.51      5.03 o
  12   1   9      345.10      287.64     13.14 o
  13   1   9      520.39      487.82     12.27 o
  14   1   9      101.09       89.20      9.01 o
  15   1   9      384.49      413.12     12.10 o
  16   1   9      733.71      721.81     15.97 o
  17   1   9      363.17      373.68     11.67 o
  18   1   9      429.61      434.95     13.68 o
  19   1   9      355.39      339.28      8.60 o
  20   1   9       22.89       32.28      4.24 o
  21   1   9      483.66      462.44     12.15 o
  22   1   9      215.80      213.46      9.54 o
  23   1   9       39.46       56.36      6.71 o
  24   1   9        1.33       -0.15      4.39 o
  25   1   9       41.08       46.33      5.59 o
  26   1   9       13.19       13.42      5.11 o
  27   1   9      130.84      138.38      7.93 o
  28   1   9      162.48      209.84     11.19 o
  29   1   9       62.27       71.23      7.83 o
   0   2   9      278.99      273.43     12.73 o
   1   2   9      266.75      283.13      9.15 o
   2   2   9        0.40        8.58      3.68 o
   3   2   9      449.04      399.15     10.02 o
   4   2   9        2.16        0.13      2.78 o
   5   2   9      687.91      669.69     14.38 o
   6   2   9      165.01      133.22      5.88 o
   7   2   9        5.44        6.78      3.39 o
   8   2   9      310.62      290.56      9.50 o
   9   2   9      761.52      683.45     15.25 o
  10   2   9      680.60      714.89     14.57 o
  11   2   9      881.76      909.24     17.13 o
  12   2   9       33.34       36.47      5.25 o
  13   2   9     1087.71     1051.95     19.43 o
  14   2   9      201.52      211.66      8.78 o
  15   2   9     1077.94     1053.62     20.08 o
  16   2   9      380.48      335.61     10.40 o
  17   2   9      188.08      171.48      9.53 o
  18   2   9       37.30       31.20      3.61 o
  19   2   9        3.65       -2.65      3.23 o
  20   2   9      122.84      137.61      6.28 o
  21   2   9      108.29      101.13      6.38 o
  22   2   9        0.01        0.71      4.44 o
  23   2   9       26.06       27.42      5.30 o
  24   2   9        6.20        8.09      5.09 o
  25   2   9      198.40      244.58     11.87 o
  26   2   9       59.58       49.10      6.62 o
  27   2   9       47.58       36.50      6.78 o
  28   2   9       80.63       80.52     11.28 o
  29   2   9      122.80      146.71     11.55 o
   1   3   9       82.93       98.22      3.96 o
   2   3   9        0.00        1.76      2.23 o
   3   3   9       13.88       12.78      3.26 o
   4   3   9       17.98       20.26      3.52 o
   5   3   9       10.37       12.04      4.41 o
   6   3   9      108.81      108.40      7.57 o
   7   3   9      567.95      550.02     16.00 o
   8   3   9      371.38      375.31     23.35 o
   9   3   9        6.95       10.81      5.51 o
  10   3   9      475.13      428.52     15.14 o
  11   3   9       34.65       31.46      5.76 o
  12   3   9     1768.02     1657.51     30.78 o
  13   3   9      160.58      170.19      9.43 o
  14   3   9      170.26      185.52     10.06 o
  15   3   9      516.94      478.59     13.65 o
  16   3   9       42.83       37.07      7.77 o
  17   3   9       63.08       51.75      6.78 o
  18   3   9        1.70       -0.28      3.69 o
  19   3   9       16.49       14.55      4.21 o
  20   3   9       68.79       54.73      6.63 o
  21   3   9       33.54       42.76      5.31 o
  22   3   9      108.24      117.86      8.88 o
  23   3   9       22.93       22.64      5.39 o
  24   3   9       23.81       20.00      7.24 o
  25   3   9       70.28       70.63      6.97 o
  26   3   9       92.45      112.48      9.93 o
  27   3   9        0.41       -3.24      5.73 o
  28   3   9       85.35       64.09      8.57 o
   0   4   9      416.04      399.21     26.49 o
   1   4   9      207.89      214.84     14.72 o
   2   4   9      486.13      444.41     20.07 o
   3   4   9     1290.63     1367.95     38.80 o
   4   4   9      465.36      504.92     15.03 o
   5   4   9     1258.35     1274.41     27.55 o
   6   4   9       94.72      109.41     11.29 o
   7   4   9      437.98      432.16     14.57 o
   8   4   9      617.73      633.23     24.22 o
   9   4   9      708.97      696.00     20.79 o
  10   4   9      107.64      122.45      9.12 o
  11   4   9       21.24       23.17      6.86 o
  12   4   9        5.76       -4.87      4.87 o
  13   4   9      269.63      263.05     11.83 o
  14   4   9      101.69       96.21      8.06 o
  15   4   9      195.18      205.82      9.49 o
  16   4   9        0.35       -3.01      3.01 o
  17   4   9       20.82       25.04      4.18 o
  18   4   9       21.07       22.01      6.49 o
  19   4   9        6.60        8.39      4.22 o
  20   4   9       15.68       18.36      4.76 o
  21   4   9       10.71       11.87      6.91 o
  22   4   9        0.14       -3.56      4.50 o
  23   4   9        8.06       12.70      5.57 o
  24   4   9        1.74        3.17      5.74 o
  25   4   9       80.30       86.24      8.12 o
  26   4   9      250.41      316.67     15.74 o
  27   4   9       26.11       33.27      7.36 o
   1   5   9        0.05       -2.84      7.36 o
   2   5   9        0.95        1.65      7.67 o
   3   5   9       91.54       96.46     11.98 o
   4   5   9      313.76      299.03     18.39 o
   5   5   9       82.58       76.28     11.37 o
   6   5   9      162.22      161.08     22.70 o
   7   5   9      265.32      229.64     16.30 o
   8   5   9      414.85      389.12     21.06 o
   9   5   9        1.43       -2.35      8.34 o
  10   5   9      595.69      565.12     18.30 o
  11   5   9       85.88       85.57      8.84 o
  12   5   9       71.78       61.84      7.39 o
  13   5   9       38.71       38.89      6.82 o
  14   5   9      701.34      697.48     19.09 o
  15   5   9       72.62       68.97      8.32 o
  16   5   9      409.27      450.78     11.83 o
  17   5   9        8.50        3.01      4.25 o
  18   5   9       53.55       64.33      5.96 o
  19   5   9        5.27       -4.27      6.20 o
  20   5   9       70.29       67.41      6.56 o
  21   5   9        0.13        5.49      5.18 o
  22   5   9       13.78        8.75      5.59 o
  23   5   9        7.82        5.87      5.72 o
  24   5   9      203.36      242.10     14.11 o
  25   5   9       30.37       33.55     10.10 o
   0   6   9       29.68        9.46     13.24 o
   1   6   9        1.35       -8.99      8.99 o
   2   6   9       12.58        9.13      9.68 o
   3   6   9       25.01       28.53     10.35 o
   4   6   9      198.62      193.93     23.65 o
   5   6   9      130.15      124.87     14.37 o
   6   6   9      167.93      172.57     15.71 o
   7   6   9       97.04      118.39     13.70 o
   8   6   9       17.61       21.73     10.35 o
   9   6   9      108.88      120.77     14.28 o
  10   6   9       19.72       12.33      9.01 o
  11   6   9        8.69       -3.06      8.62 o
  12   6   9        3.50       -7.86      8.62 o
  13   6   9        4.14        6.17      7.31 o
  14   6   9        0.72       -9.15      9.52 o
  15   6   9        0.05        2.95      4.00 o
  16   6   9      150.31      152.59      8.60 o
  17   6   9       56.54       49.00      6.18 o
  18   6   9        4.97       11.86      7.24 o
  19   6   9        9.14        4.96     10.10 o
  20   6   9        7.68       12.75      5.13 o
  21   6   9       64.74       83.61      7.37 o
  22   6   9       98.71      113.73      8.21 o
  23   6   9       52.00       37.12      6.90 o
  24   6   9       26.79       27.60      6.63 o
   1   7   9      410.42      366.51     22.07 o
   2   7   9      124.58      132.38     15.71 o
   3   7   9      758.28      718.78     52.50 o
   4   7   9      730.25      751.04     30.43 o
   5   7   9      346.65      372.75     23.18 o
   6   7   9       96.62       92.01     13.38 o
   7   7   9        1.10      -15.85     16.55 o
   8   7   9      123.22      110.46     14.37 o
   9   7   9        3.30        1.89      9.97 o
  10   7   9       37.55       36.11     11.69 o
  11   7   9       43.13       46.40     12.36 o
  12   7   9       39.14       54.25     12.71 o
  13   7   9       10.96       16.96      8.47 o
  14   7   9      267.28      268.68     22.96 o
  15   7   9       19.89       14.57      8.76 o
  16   7   9      271.07      275.53     11.23 o
  17   7   9        3.17       14.60      5.50 o
  18   7   9        4.11        6.36      5.80 o
  19   7   9       19.91       27.96      7.65 o
  20   7   9       68.54       85.75      7.83 o
  21   7   9        8.48       16.72      5.97 o
   0   8   9        1.32        6.62     15.14 o
   1   8   9       12.23        0.13     17.03 o
   2   8   9       16.74       -2.96     10.64 o
   3   8   9       49.74       36.67     15.61 o
   4   8   9       65.44       62.23     13.38 o
   5   8   9      300.73      317.17     21.37 o
   6   8   9        2.34        9.58     10.88 o
   7   8   9       13.76        8.57     18.45 o
   8   8   9        0.55       -3.22      9.97 o
   9   8   9      128.45      164.13     17.72 o
  10   8   9        3.97        2.96      9.97 o
  11   8   9       36.38       19.65     11.58 o
  12   8   9       13.63        7.96     16.55 o
  13   8   9      112.72      111.78     12.60 o
  14   8   9       12.71       30.35      9.95 o
  15   8   9        2.50        5.20      9.18 o
  16   8   9      157.20      183.60     15.15 o
  17   8   9        8.66       14.48      9.86 o
  18   8   9       36.41       39.48     11.11 o
  19   8   9        0.46       -2.84     13.24 o
   1   9   9       12.31       14.58     11.98 o
   2   9   9        0.10       -2.70     11.82 o
   3   9   9       21.57       17.21     11.98 o
   4   9   9       18.19        9.93     12.04 o
   5   9   9        8.41       12.22     18.45 o
   6   9   9       10.05       -0.86     10.64 o
   7   9   9        0.24        7.67     12.36 o
   8   9   9        1.84       -7.40     11.02 o
   9   9   9        3.66        2.39     11.31 o
  10   9   9        0.02      -10.90     10.90 o
  11   9   9       66.74       81.62     29.33 o
  12   9   9        4.47       -6.93     10.33 o
  13   9   9        0.00       -6.15      9.32 o
  14   9   9       16.15       33.76     10.75 o
   0  10   9       38.60       28.38     19.87 o
   1  10   9       30.33       33.99     13.70 o
   2  10   9       70.45       78.96     15.71 o
   3  10   9        3.00      -11.37     11.37 o
   4  10   9       48.44       45.20     15.04 o
   5  10   9       22.99       35.71     14.37 o
   6  10   9       37.77       35.57     14.37 o
   7  10   9       31.91       30.74     14.05 o
   8  10   9       21.30       36.60     15.04 o
   0   0  10      707.30      660.30     30.27 o
   1   0  10      271.96      251.63     13.70 o
   2   0  10     1301.35     1243.29     38.79 o
   3   0  10       63.20       50.99      7.67 o
   4   0  10     1092.87     1097.08     30.08 o
   5   0  10      148.96      143.08     22.23 o
   6   0  10       11.97       10.61      6.33 o
   7   0  10        0.86        0.55      4.41 o
   8   0  10      143.40      163.70     14.95 o
   9   0  10        9.03       14.11      8.71 o
  10   0  10      415.14      403.81     14.25 o
  11   0  10        3.45        4.68      4.81 o
  12   0  10       65.02       74.62      7.65 o
  13   0  10      106.65       70.75     10.75 o
  14   0  10        1.84        9.96      7.00 o
  15   0  10      138.40      135.08     11.37 o
  16   0  10     1398.70     1389.76     37.79 o
  17   0  10      681.42      661.78     36.42 o
  18   0  10      436.71      448.00     20.70 o
  19   0  10      667.81      624.25     25.08 o
  20   0  10       32.06       48.25     10.03 o
  21   0  10       12.64       19.43     12.77 o
  22   0  10      134.19      121.02     13.33 o
  23   0  10      404.02      406.40     22.04 o
  24   0  10        3.16        4.31      8.00 o
  25   0  10       11.75        7.71      8.36 o
  26   0  10       11.75       14.37      9.63 o
  27   0  10        8.30        5.80     18.92 o
  28   0  10        7.50       25.83     10.12 o
   1   1  10        3.10        2.13      3.00 o
   2   1  10      193.96      206.47     11.76 o
   3   1  10      232.63      195.85      8.49 o
   4   1  10       27.52       27.09      4.83 o
   5   1  10      641.34      691.04     14.05 o
   6   1  10        3.96       -1.03      3.27 o
   7   1  10      627.62      613.40     13.36 o
   8   1  10        0.19        2.83      3.19 o
   9   1  10      179.37      168.54      6.67 o
  10   1  10      428.63      454.50     12.07 o
  11   1  10        3.49       -0.65      2.90 o
  12   1  10      240.09      242.51     10.21 o
  13   1  10        8.07        8.18      4.48 o
  14   1  10      281.92      303.99     10.56 o
  15   1  10       15.59        9.50      4.86 o
  16   1  10       22.10       24.60      5.90 o
  17   1  10       19.08       17.10      5.78 o
  18   1  10       14.42       13.82      5.73 o
  19   1  10        1.27       10.17      5.67 o
  20   1  10       12.16       12.94      5.84 o
  21   1  10      164.09      189.56     10.83 o
  22   1  10       49.67       57.73      7.79 o
  23   1  10       44.08       58.33      8.19 o
  24   1  10       92.15       79.44      8.35 o
  25   1  10       78.34      105.74     15.68 o
  26   1  10        0.26       -0.38      6.49 o
  27   1  10       15.71        8.86      9.87 o
  28   1  10        0.46       -0.42      7.99 o
   0   2  10      105.25       87.76      8.18 o
   1   2  10       24.35       22.83      4.39 o
   2   2  10       37.36       39.60      4.10 o
   3   2  10      361.09      381.08      9.64 o
   4   2  10      268.01      237.05      9.22 o
   5   2  10      319.14      306.26      9.79 o
   6   2  10      166.38      174.65     10.77 o
   7   2  10       29.64       36.11      4.37 o
   8   2  10        9.79       11.76      4.18 o
   9   2  10       13.65       16.51      4.44 o
  10   2  10       14.98       14.17      4.31 o
  11   2  10        1.70       -3.78      3.78 o
  12   2  10       58.82       38.40      5.33 o
  13   2  10      635.49      675.67     15.41 o
  14   2  10      365.98      351.95     12.39 o
  15   2  10      448.90      448.12     12.72 o
  16   2  10       44.04       55.90      9.69 o
  17   2  10       11.62        2.93      5.73 o
  18   2  10        0.54        0.65      7.29 o
  19   2  10      195.77      168.79     11.64 o
  20   2  10       42.39       32.20      7.86 o
  21   2  10       23.60       13.85      9.51 o
  22   2  10       32.12       30.21      8.70 o
  23   2  10      345.45      357.08     15.31 o
  24   2  10       60.02       74.92      9.19 o
  25   2  10        5.73       -1.45      6.37 o
  26   2  10        2.56        0.45      6.60 o
  27   2  10        8.04       -2.53      7.11 o
  28   2  10       18.33       12.29      7.81 o
   1   3  10     1509.23     1527.78     20.56 o
   2   3  10      586.78      642.01     12.76 o
   3   3  10     1327.60     1313.18     36.38 o
   4   3  10      605.64      638.02     17.20 o
   5   3  10      667.03      609.03     17.21 o
   6   3  10       62.00       46.20      8.73 o
   7   3  10      279.07      286.83     19.57 o
   8   3  10       47.74       37.50      6.19 o
   9   3  10      101.70      102.21     13.39 o
  10   3  10      127.66      134.53      9.29 o
  11   3  10      107.32       88.47      7.24 o
  12   3  10       13.95        5.97      7.02 o
  13   3  10      437.46      430.81     14.23 o
  14   3  10        9.32       11.67      5.67 o
  15   3  10      413.50      408.65     14.52 o
  16   3  10       14.56        6.94      5.98 o
  17   3  10      747.32      720.16     19.72 o
  18   3  10        1.32       -2.15      5.62 o
  19   3  10      252.86      284.05     18.45 o
  20   3  10       23.41       21.02      7.97 o
  21   3  10      542.95      558.36     21.13 o
  22   3  10      101.44      132.05     10.45 o
  23   3  10       57.74       70.01      9.02 o
  24   3  10      114.33      122.88     20.73 o
  25   3  10      187.42      216.16     12.12 o
  26   3  10        1.14        0.68      7.15 o
  27   3  10        0.70        8.70      7.71 o
   0   4  10      631.53      593.13     34.06 o
   1   4  10        0.83        2.96      7.94 o
   2   4  10      379.46      371.77     28.38 o
   3   4  10      175.23      171.37     32.64 o
   4   4  10       94.56       95.06     11.37 o
   5   4  10      204.92      215.88     15.34 o
   6   4  10       12.36        5.46      5.40 o
   7   4  10       15.24        4.73      5.09 o
   8   4  10       10.48        9.30      5.60 o
   9   4  10      242.06      240.43     12.90 o
  10   4  10      133.38      126.93     11.63 o
  11   4  10      546.72      543.94     19.62 o
  12   4  10       48.29       32.54      6.83 o
  13   4  10      115.48       95.58      8.13 o
  14   4  10        0.26       -5.02      5.02 o
  15   4  10       35.94       45.09      7.36 o
  16   4  10       46.83       43.39      7.28 o
  17   4  10        1.35       -4.71      5.76 o
  18   4  10       50.89       53.48      8.33 o
  19   4  10        3.81        4.62      6.77 o
  20   4  10       40.60       50.94      9.52 o
  21   4  10       49.83       36.42      9.06 o
  22   4  10        4.51        8.48      7.02 o
  23   4  10       38.02       42.03      8.75 o
  24   4  10       49.84       61.49      9.61 o
  25   4  10       37.00       36.82      9.37 o
  26   4  10      225.31      248.47     21.57 o
   1   5  10      578.72      560.16     24.75 o
   2   5  10        1.13       -7.27      7.27 o
   3   5  10      171.44      182.77     40.68 o
   4   5  10       64.20       58.33     11.02 o
   5   5  10        0.49       -7.36      7.36 o
   6   5  10       39.09       26.96     10.70 o
   7   5  10       20.80       24.60     14.19 o
   8   5  10      640.87      658.10     28.00 o
   9   5  10      280.74      292.31     26.01 o
  10   5  10      169.78      159.05     15.61 o
  11   5  10       61.38       60.86     13.72 o
  12   5  10        5.61        1.15      9.19 o
  13   5  10        0.97       -7.07      9.47 o
  14   5  10       55.98       59.46      8.06 o
  15   5  10       47.10       58.97      8.32 o
  16   5  10       14.96        9.85      6.94 o
  17   5  10       23.56       25.57      7.39 o
  18   5  10      182.85      193.78     12.11 o
  19   5  10       55.23       44.13      8.54 o
  20   5  10       13.41       26.30      8.00 o
  21   5  10        2.03       -6.59      7.61 o
  22   5  10       10.72       14.51      9.28 o
  23   5  10        0.09        5.35      9.06 o
  24   5  10        9.02        2.84      9.61 o
  25   5  10      161.42      199.47     14.47 o
   0   6  10      386.94      395.42     31.22 o
   1   6  10        2.94       -8.62      8.62 o
   2   6  10      845.43      849.35     32.11 o
   3   6  10       26.04       14.19     11.02 o
   4   6  10     1077.79     1056.31     60.07 o
   5   6  10      138.34      140.90     15.71 o
   6   6  10      269.43      247.95     33.58 o
   7   6  10       79.47       70.43     13.03 o
   8   6  10       16.39       12.64     10.90 o
   9   6  10      102.41      112.05     14.67 o
  10   6  10       32.66       21.07     10.90 o
  11   6  10      305.99      285.52     27.43 o
  12   6  10       63.56       64.15     12.66 o
  13   6  10      110.77      105.88     11.83 o
  14   6  10       40.64       41.61      9.83 o
  15   6  10       39.52       38.11      9.45 o
  16   6  10      386.29      437.88     20.65 o
  17   6  10       14.21       18.84      9.17 o
  18   6  10      142.76      149.65     14.18 o
  19   6  10      123.75      142.43     13.97 o
  20   6  10      379.94      416.62     25.11 o
  21   6  10        3.08       21.47     12.42 o
  22   6  10       85.80       94.45     15.89 o
  23   6  10        6.51       18.77     12.50 o
   1   7  10       41.40       31.65     11.69 o
   2   7  10       68.73       46.89     12.36 o
   3   7  10       21.65       29.55     11.31 o
   4   7  10      193.14      193.50     23.18 o
   5   7  10        2.51       -0.47     10.03 o
   6   7  10       91.90       96.06     14.37 o
   7   7  10        4.71       -3.29     12.30 o
   8   7  10       17.91       13.42     18.92 o
   9   7  10        0.90       -6.50      9.97 o
  10   7  10       81.30       99.29     15.39 o
  11   7  10        7.34        9.12     10.90 o
  12   7  10      129.92      117.04     31.22 o
  13   7  10       15.29       11.16      8.47 o
  14   7  10       35.07       33.03      9.94 o
  15   7  10        0.61        2.74      8.16 o
  16   7  10       48.41       41.52     10.84 o
  17   7  10        7.91       17.12      9.88 o
  18   7  10       62.77       73.86     12.35 o
  19   7  10       96.14      113.12     13.49 o
  20   7  10       10.48       15.70     11.24 o
   0   8  10      125.79      167.44     25.54 o
   1   8  10        1.86       -9.68      9.68 o
   2   8  10        1.34        5.11     10.64 o
   3   8  10       26.47       18.78     11.69 o
   4   8  10       75.89       58.25     13.70 o
   5   8  10        7.34       13.47     11.02 o
   6   8  10       44.25       61.81     14.67 o
   7   8  10       17.97       36.05     12.66 o
   8   8  10        2.09        4.47     13.24 o
   9   8  10       26.05       32.06     12.66 o
  10   8  10        9.10       11.35     19.87 o
  11   8  10       22.61       16.57     12.25 o
  12   8  10       14.07       -0.27     11.69 o
  13   8  10        0.00        9.14      9.89 o
  14   8  10        0.94       -2.72      8.87 o
  15   8  10       21.18       13.84      9.52 o
  16   8  10        1.22        8.14      9.88 o
  17   8  10        2.61       -3.00      9.39 o
   1   9  10      264.54      261.51     21.73 o
   2   9  10       16.22        2.05     15.61 o
   3   9  10      135.32      146.58     18.69 o
   4   9  10        0.06      -11.02     11.02 o
   5   9  10       87.08      102.60     16.72 o
   6   9  10        4.07       -5.45     14.19 o
   7   9  10       33.70       11.35     12.71 o
   8   9  10       42.59       36.85     14.00 o
   9   9  10       23.79       30.11     24.60 o
  10   9  10        7.07       14.38     13.03 o
  11   9  10        2.17       -3.58     12.36 o
  12   9  10        4.46       -1.54      9.86 o
  13   9  10       10.64       24.59     10.67 o
   0  10  10        0.91      -17.03     17.03 o
   1  10  10        0.03        6.83     13.70 o
   2  10  10        1.20      -17.13     26.49 o
   3  10  10        2.47       -4.58     12.25 o
   4  10  10        1.11       -3.32     13.03 o
   5  10  10        0.02       -5.52     11.98 o
   1   1  11     1183.93     1251.42     61.49 o
   2   1  11        9.85       11.01      4.06 o
   3   1  11      213.07      214.38     12.79 o
   4   1  11      390.86      410.28     12.56 o
   5   1  11        0.04        0.53      3.55 o
   6   1  11       78.40      101.93      7.12 o
   7   1  11        3.04        0.11      3.77 o
   8   1  11      451.86      414.00     10.47 o
   9   1  11      193.13      194.80      9.79 o
  10   1  11        6.36       -2.87      4.38 o
  11   1  11       26.74       25.74      4.16 o
  12   1  11       32.40       18.04      5.67 o
  13   1  11      182.10      131.12     10.90 o
  14   1  11       11.34        4.82      4.58 o
  15   1  11      286.51      299.83     11.26 o
  16   1  11      691.26      675.10     18.22 o
  17   1  11      488.64      496.41     15.23 o
  18   1  11      137.20      133.28      9.04 o
  19   1  11      837.94      820.56     20.77 o
  20   1  11      154.29      148.60      9.67 o
  21   1  11        5.19       15.12      6.57 o
  22   1  11       47.18       40.05      8.74 o
  23   1  11       89.56       92.35     11.04 o
  24   1  11        0.62        2.84      7.80 o
  25   1  11       43.55       44.84     10.00 o
  26   1  11        0.31        5.34      8.64 o
  27   1  11        0.03       -9.54     10.05 o
   0   2  11        8.86       11.87      9.93 o
   1   2  11       11.13       16.58      4.40 o
   2   2  11       34.80       32.64      4.49 o
   3   2  11      665.41      633.72     13.26 o
   4   2  11      609.11      629.37     14.94 o
   5   2  11      154.74      147.23      7.53 o
   6   2  11      198.70      183.22      7.50 o
   7   2  11      683.01      689.28     15.64 o
   8   2  11      163.23      151.03      7.86 o
   9   2  11       31.07       31.10      5.37 o
  10   2  11      862.20      832.15     20.75 o
  11   2  11      278.72      285.86     12.78 o
  12   2  11      446.89      450.16     14.55 o
  13   2  11     1602.55     1587.10     30.82 o
  14   2  11      175.96      149.05      9.21 o
  15   2  11      200.19      227.07     17.62 o
  16   2  11        8.50       13.00      6.02 o
  17   2  11      161.68      144.86     10.14 o
  18   2  11        1.48        4.98      6.53 o
  19   2  11        0.78       -0.51      6.43 o
  20   2  11        0.03       12.83      7.27 o
  21   2  11      137.12      128.34     11.59 o
  22   2  11      254.36      283.48     15.27 o
  23   2  11       17.30       16.23      8.60 o
  24   2  11       46.72       68.01     10.90 o
  25   2  11       31.35       27.98      9.40 o
  26   2  11        0.96       -1.07      8.87 o
  27   2  11        7.34        2.76      9.42 o
   1   3  11       43.39       56.39      5.33 o
   2   3  11      137.57      137.18      7.12 o
   3   3  11       31.39       32.27      4.83 o
   4   3  11      156.01      145.90      8.84 o
   5   3  11       39.04       34.78      5.87 o
   6   3  11       26.69       33.10      9.14 o
   7   3  11      136.18      156.40     10.33 o
   8   3  11        0.08        0.24      4.63 o
   9   3  11       46.56       47.95      6.98 o
  10   3  11       67.71       63.53      8.11 o
  11   3  11       58.89       63.79      6.99 o
  12   3  11      372.71      330.83     12.87 o
  13   3  11        2.87        7.73      6.55 o
  14   3  11       17.47        8.10      5.73 o
  15   3  11      221.80      216.88     11.47 o
  16   3  11      153.98      162.53     10.40 o
  17   3  11        0.16        0.27      5.98 o
  18   3  11       55.74       50.33      8.01 o
  19   3  11      146.83      165.32     11.10 o
  20   3  11       60.36       79.24     10.76 o
  21   3  11        3.75       14.71      8.82 o
  22   3  11       31.90       29.47      8.97 o
  23   3  11       13.34       23.05     12.63 o
  24   3  11      105.37       95.30     27.14 o
  25   3  11       10.63        7.46     10.51 o
  26   3  11        0.09       -8.29      8.29 o
   1   4  11        0.09        6.99      8.62 o
   2   4  11      271.96      275.42     18.31 o
   3   4  11       61.88       43.04     10.70 o
   4   4  11        0.95       -0.91      7.94 o
   5   4  11        1.49        5.68      8.03 o
   6   4  11       20.95       28.38      9.68 o
   7   4  11      195.29      220.57     33.58 o
   8   4  11       23.17       19.64      9.54 o
   9   4  11       65.76       75.65      8.47 o
  10   4  11       21.81       22.63      6.98 o
  11   4  11      325.74      307.98     14.29 o
  12   4  11       43.49       42.23      7.05 o
  13   4  11     1190.88     1232.68     26.79 o
  14   4  11       13.56       13.89     11.06 o
  15   4  11      163.67      171.57     13.65 o
  16   4  11      231.46      231.01     15.98 o
  17   4  11        0.28        2.75      6.32 o
  18   4  11       72.91       74.56     13.11 o
  19   4  11        9.98        5.06      6.59 o
  20   4  11       55.21       53.19      8.98 o
  21   4  11       23.02       24.24      8.70 o
  22   4  11       61.87       54.91     10.19 o
  23   4  11       63.22       79.97     13.28 o
  24   4  11       68.93       90.45     13.29 o
  25   4  11      149.84      183.48     15.45 o
   1   5  11      168.04      175.95     21.76 o
   2   5  11        2.33        0.14      9.01 o
   3   5  11       95.99       94.56     14.19 o
   4   5  11      128.69      163.13     15.71 o
   5   5  11        3.00        2.18      8.62 o
   6   5  11      939.03      952.52     34.44 o
   7   5  11       14.15       10.50      9.68 o
   8   5  11      791.30      799.48     31.42 o
   9   5  11        8.94        2.71      9.68 o
  10   5  11       29.80       31.50     12.77 o
  11   5  11        0.13       -4.26      9.36 o
  12   5  11      280.79      266.65     20.26 o
  13   5  11        2.87        3.69      7.92 o
  14   5  11        1.92        8.90      8.16 o
  15   5  11      361.31      397.94     18.60 o
  16   5  11       10.01       24.12      9.18 o
  17   5  11       34.87       38.29      9.56 o
  18   5  11      132.95      134.08     11.10 o
  19   5  11       23.70       32.87      9.63 o
  20   5  11        8.95       10.30      7.80 o
  21   5  11      109.01      113.09     11.14 o
  22   5  11      196.09      221.29     15.24 o
  23   5  11        3.89        1.60     12.86 o
  24   5  11        5.32        3.31     11.37 o
   0   6  11        5.60       -3.78     14.19 o
   1   6  11       13.27       19.39     10.70 o
   2   6  11        2.34        1.89     10.03 o
   3   6  11        0.00       -8.70      8.70 o
   4   6  11       88.21       97.81     21.76 o
   5   6  11      214.23      222.98     18.69 o
   6   6  11       16.06       11.49     11.69 o
   7   6  11      229.18      235.67     18.73 o
   8   6  11        2.20       11.35     10.70 o
   9   6  11       81.04       89.36     31.69 o
  10   6  11       10.51      -16.01     17.50 o
  11   6  11       47.22       55.90     13.38 o
  12   6  11        0.74       -2.44     12.30 o
  13   6  11       73.10       80.43     11.37 o
  14   6  11        6.71       -0.22     15.21 o
  15   6  11       61.04       60.01     10.90 o
  16   6  11       46.43       47.56     10.97 o
  17   6  11       11.01       -0.86     10.01 o
  18   6  11        4.08       -3.39      8.68 o
  19   6  11      161.45      161.02     27.38 o
  20   6  11       14.24       27.30     10.98 o
  21   6  11      240.85      289.82     18.61 o
  22   6  11        6.90        9.73     11.58 o
   1   7  11        8.51       14.16     11.02 o
   2   7  11       49.79       39.26     12.71 o
   3   7  11      127.10      148.50     21.28 o
   4   7  11       19.07       36.84     12.36 o
   5   7  11      197.08      192.44     28.38 o
   6   7  11      154.69      156.14     17.39 o
   7   7  11       89.29       79.31     14.53 o
   8   7  11       69.91       69.27     15.04 o
   9   7  11        0.02       -9.68      9.68 o
  10   7  11       39.69       24.37     12.36 o
  11   7  11       55.84       56.74     14.28 o
  12   7  11       34.91       32.42     12.36 o
  13   7  11       24.50       32.84     14.78 o
  14   7  11        0.91       -8.09      8.09 o
  15   7  11      171.76      195.23     15.70 o
  16   7  11        3.00       -2.78      9.13 o
  17   7  11        0.01       -0.60      8.99 o
  18   7  11        2.52       -8.29      9.04 o
  19   7  11       54.62       88.52     15.74 o
   0   8  11      254.32      244.06     28.38 o
   1   8  11        0.81        7.71     11.02 o
   2   8  11      191.04      212.55     23.18 o
   3   8  11        0.63        3.31     11.37 o
   4   8  11       31.71       12.76     11.02 o
   5   8  11        2.76       -1.17     19.87 o
   6   8  11        7.77       10.27     11.14 o
   7   8  11        0.55       -8.40     13.24 o
   8   8  11        2.82        4.41     11.58 o
   9   8  11       35.40       56.72     14.37 o
  10   8  11        0.18       -5.71     10.64 o
  11   8  11       66.12       90.80     22.23 o
  12   8  11        5.63       18.18     13.70 o
  13   8  11       57.48       51.10     11.30 o
  14   8  11       22.70       26.12     10.64 o
  15   8  11       13.51       -2.44      9.87 o
  16   8  11       45.72       74.52     12.78 o
   1   9  11        4.31       17.39     14.19 o
   2   9  11       10.22       -6.12     11.98 o
   3   9  11        3.90       -1.34     16.55 o
   4   9  11       25.23       21.76     18.92 o
   5   9  11       17.10       -1.05     12.66 o
   6   9  11        8.75       19.68     13.33 o
   7   9  11       17.67       34.06     14.95 o
   8   9  11       14.27       -1.14     13.03 o
   9   9  11        0.30       -5.20     12.04 o
  10   9  11       17.28       -6.50     13.72 o
  11   9  11        0.00        2.26     12.93 o
   0   0  12      784.79      812.60     36.89 o
   1   0  12        7.25        8.51      7.36 o
   2   0  12      376.62      322.93     17.05 o
   3   0  12       40.66       48.50      9.01 o
   4   0  12      432.18      386.42     18.06 o
   5   0  12      555.31      454.67     19.72 o
   6   0  12       23.77       40.68     13.24 o
   7   0  12     4835.90     4872.15     83.90 o
   8   0  12     3135.73     2968.71     55.86 o
   9   0  12     4920.38     4696.74     94.29 o
  10   0  12      493.91      496.08     18.17 o
  11   0  12     1813.43     1787.42     37.94 o
  12   0  12       21.39       32.54      7.89 o
  13   0  12      605.69      570.62     19.49 o
  14   0  12        1.51        2.90      6.47 o
  15   0  12      683.11      671.66     24.75 o
  16   0  12        0.34       -6.43      6.59 o
  17   0  12      115.84      126.62     21.28 o
  18   0  12      218.12      213.33     15.39 o
  19   0  12       20.02       24.60      9.36 o
  20   0  12      110.60       94.09     12.36 o
  21   0  12        6.92       -5.68      8.03 o
  22   0  12        0.21        2.55      9.93 o
  23   0  12      137.36      136.71     14.72 o
  24   0  12        0.31        3.26      9.68 o
  25   0  12      139.64      165.96     17.05 o
  26   0  12        0.02      -12.30     14.19 o
   1   1  12        1.76        5.73      4.43 o
   2   1  12        6.46        3.50      3.67 o
   3   1  12      109.13      106.92      8.91 o
   4   1  12       30.73       18.74      5.23 o
   5   1  12        0.37        3.68      4.27 o
   6   1  12        0.03       -3.17      4.28 o
   7   1  12       11.31       13.79      4.91 o
   8   1  12       12.87       13.33      5.09 o
   9   1  12      819.09      817.50     15.98 o
  10   1  12       69.46       66.52      6.95 o
  11   1  12      214.02      219.43     10.22 o
  12   1  12       52.77       63.08      8.06 o
  13   1  12      154.40      138.13      8.94 o
  14   1  12      146.85      141.57      9.52 o
  15   1  12       27.51       27.66      5.62 o
  16   1  12       66.02       55.54      6.44 o
  17   1  12       84.47       85.90      7.89 o
  18   1  12       57.00       54.41      8.54 o
  19   1  12       24.74       15.23      7.27 o
  20   1  12        0.79        2.65      6.17 o
  21   1  12        0.86        4.00      7.06 o
  22   1  12       28.74       33.32      8.91 o
  23   1  12        4.18        9.79      7.96 o
  24   1  12       11.43        2.19      8.36 o
  25   1  12       32.18       19.23     11.74 o
  26   1  12        1.80        9.39      9.02 o
   0   2  12       31.16       37.93     10.41 o
   1   2  12      524.30      484.03     16.20 o
   2   2  12      176.89      202.07      8.19 o
   3   2  12      214.77      206.75      8.37 o
   4   2  12       12.89        2.49      3.71 o
   5   2  12      178.72      164.25      9.02 o
   6   2  12       50.26       48.11      6.42 o
   7   2  12      116.18      113.18      8.06 o
   8   2  12      604.74      592.59     16.41 o
   9   2  12      241.14      227.17     16.02 o
  10   2  12       47.51       45.86      6.96 o
  11   2  12       73.56       76.76      7.60 o
  12   2  12      435.46      424.44     14.36 o
  13   2  12       12.72       12.12      5.67 o
  14   2  12        2.49       -3.12      5.43 o
  15   2  12      153.85      160.15      9.85 o
  16   2  12       17.75       10.92      6.14 o
  17   2  12        7.54       -3.06      5.80 o
  18   2  12       39.58       43.71      7.54 o
  19   2  12        9.66        5.61      7.06 o
  20   2  12       49.53       44.86      8.87 o
  21   2  12        3.85       12.29      8.70 o
  22   2  12       12.51        5.01      7.45 o
  23   2  12       11.26        6.06     11.73 o
  24   2  12        1.71        4.56      8.47 o
  25   2  12        5.00        5.00      8.70 o
  26   2  12        0.64        4.98      9.09 o
   1   3  12       13.23       21.24     15.14 o
   2   3  12      149.32      156.38     26.96 o
   3   3  12       86.13       90.92     12.36 o
   4   3  12      751.47      685.28     19.47 o
   5   3  12        5.72        0.18      5.09 o
   6   3  12      618.18      591.57     18.44 o
   7   3  12      152.08      188.33     11.12 o
   8   3  12      206.69      216.81     12.05 o
   9   3  12      232.62      231.25     12.34 o
  10   3  12      190.63      211.61     12.63 o
  11   3  12        6.65       19.15      6.07 o
  12   3  12     1594.53     1574.18     31.29 o
  13   3  12        6.94        5.33      7.51 o
  14   3  12      133.99      161.66     10.37 o
  15   3  12       51.23       44.54      7.34 o
  16   3  12      114.79      100.28      9.24 o
  17   3  12      133.86      105.84      9.36 o
  18   3  12        4.16       -3.18      6.14 o
  19   3  12       32.81       36.70      7.96 o
  20   3  12        1.87        0.30      7.22 o
  21   3  12        6.44        7.12      7.86 o
  22   3  12       21.86       25.17      9.09 o
  23   3  12        0.51        0.02      9.59 o
  24   3  12       35.63       39.07     10.55 o
  25   3  12       76.43       72.46     11.99 o
   0   4  12        0.50        6.62     14.19 o
   1   4  12      451.87      484.35     24.75 o
   2   4  12        6.60       11.77     14.19 o
   3   4  12      126.31      113.89     18.92 o
   4   4  12      216.72      210.16     16.38 o
   5   4  12        0.06        6.62      9.36 o
   6   4  12        3.73       -0.15      8.62 o
   7   4  12       89.34       81.26     12.66 o
   8   4  12      132.55       91.82     13.70 o
   9   4  12       72.22       56.21     11.98 o
  10   4  12       68.52       76.67     13.18 o
  11   4  12      101.22      112.95     14.37 o
  12   4  12      125.71      123.87     10.10 o
  13   4  12      127.59      130.21      9.85 o
  14   4  12      228.28      202.16     11.35 o
  15   4  12      207.16      182.81     13.65 o
  16   4  12        0.14       -5.82      5.82 o
  17   4  12       76.11       77.61      9.17 o
  18   4  12       24.25       42.47      8.40 o
  19   4  12        9.96       26.14      7.86 o
  20   4  12       17.85       22.80      7.91 o
  21   4  12        8.44       -4.08     10.19 o
  22   4  12       13.62       21.12      9.09 o
  23   4  12        0.11       -8.70      8.70 o
  24   4  12       21.00       15.04      9.95 o
   1   5  12       81.35       96.41     14.05 o
   2   5  12      107.83      107.17     14.05 o
   3   5  12        0.00       -3.13      9.93 o
   4   5  12        0.01       -7.74      9.01 o
   5   5  12        3.91       -2.84      9.36 o
   6   5  12       35.56       37.97     11.69 o
   7   5  12        3.86       -3.41     14.66 o
   8   5  12      114.12       87.40     14.00 o
   9   5  12        0.64        3.36     13.24 o
  10   5  12        6.98        7.09     10.88 o
  11   5  12       20.90       26.08     12.77 o
  12   5  12        4.20        3.63      7.92 o
  13   5  12       39.03       37.93      9.80 o
  14   5  12        3.20       12.34     10.04 o
  15   5  12      113.61      134.25     13.09 o
  16   5  12        2.43       -8.01      8.01 o
  17   5  12       11.25       19.40     10.59 o
  18   5  12       46.85       50.37     11.37 o
  19   5  12        0.01       12.95      9.73 o
  20   5  12       19.10       28.05     12.34 o
  21   5  12       14.48       25.12     10.64 o
  22   5  12       18.55       21.02     12.04 o
   0   6  12       67.12       66.22     20.81 o
   1   6  12       40.07       22.93     12.30 o
   2   6  12        7.46        9.55     11.02 o
   3   6  12      342.84      378.11     24.05 o
   4   6  12       58.00       73.53     14.72 o
   5   6  12      707.37      767.15     33.11 o
   6   6  12       36.01       42.68     12.71 o
   7   6  12      272.79      262.17     25.54 o
   8   6  12        2.03        2.15     10.90 o
   9   6  12       37.10       41.70     13.03 o
  10   6  12       45.71       49.40     13.60 o
  11   6  12      335.23      315.37     22.34 o
  12   6  12       40.53       53.90     14.28 o
  13   6  12      105.30      122.04     17.39 o
  14   6  12       18.90       12.05      9.64 o
  15   6  12       42.80       54.49     10.85 o
  16   6  12       34.39       33.57     18.17 o
  17   6  12      151.23      157.84     14.86 o
  18   6  12        3.58        9.54      9.94 o
  19   6  12       21.45       33.62     11.20 o
  20   6  12        8.56        4.83     10.50 o
   1   7  12        0.02        5.68     12.04 o
   2   7  12      173.27      174.36     18.39 o
   3   7  12        2.18        2.36     11.37 o
   4   7  12        2.24       13.30     11.98 o
   5   7  12       38.62       20.16     11.58 o
   6   7  12        5.86        4.28     23.65 o
   7   7  12        4.42       14.32     11.69 o
   8   7  12       37.12       19.18     12.36 o
   9   7  12        0.68       -6.68     10.45 o
  10   7  12        2.10       19.77     12.50 o
  11   7  12       18.67       18.02     12.36 o
  12   7  12       68.06       86.10     16.38 o
  13   7  12       39.77       24.11     10.16 o
  14   7  12       48.06       67.35     12.47 o
  15   7  12        2.76       -8.42      8.42 o
  16   7  12      158.19      173.84     15.67 o
  17   7  12        0.03        6.33      9.94 o
  18   7  12        0.04       10.33     10.72 o
   0   8  12       82.62       70.00     20.81 o
   1   8  12        3.29       20.35     12.25 o
   2   8  12        4.14       19.07     12.36 o
   3   8  12        0.11       14.22     12.36 o
   4   8  12        9.28       10.36     12.50 o
   5   8  12       15.97       12.75     12.66 o
   6   8  12        5.13        6.46     11.69 o
   7   8  12        6.04        6.57     11.31 o
   8   8  12       14.00       -2.18     11.98 o
   9   8  12       20.94       25.54     14.05 o
  10   8  12       20.66       -1.69     12.36 o
  11   8  12      109.32      134.21     18.92 o
  12   8  12        3.65       -6.86     13.03 o
  13   8  12       35.61       57.66     13.81 o
  14   8  12       14.52       12.99     10.42 o
   1   9  12        2.54        3.64     14.19 o
   2   9  12       69.75       59.07     16.01 o
   3   9  12        0.46        7.09     13.38 o
   4   9  12       26.03       40.48     17.97 o
   5   9  12       26.14        6.86     13.18 o
   6   9  12      134.60      172.17     20.74 o
   7   9  12        8.49        4.34     13.41 o
   8   9  12      217.22      268.21     24.05 o
   1   1  13       53.01       75.72     17.20 o
   2   1  13      562.79      610.64     32.44 o
   3   1  13     2918.87     2892.88     67.83 o
   4   1  13     1229.82     1278.85     26.24 o
   5   1  13     1022.98     1125.57     24.35 o
   6   1  13       36.21       40.98      6.03 o
   7   1  13      162.98      180.27     13.01 o
   8   1  13      137.36      160.14      7.65 o
   9   1  13      741.11      643.52     14.46 o
  10   1  13       30.16       24.52      5.17 o
  11   1  13        3.89        5.75      4.33 o
  12   1  13       97.51       85.42      7.43 o
  13   1  13      288.82      319.02     13.21 o
  14   1  13        1.81        2.96      6.83 o
  15   1  13       75.00       91.03      8.45 o
  16   1  13       49.34       36.02      7.22 o
  17   1  13        0.13       -4.42      6.31 o
  18   1  13       25.34       48.86      8.19 o
  19   1  13      101.93       97.19     13.66 o
  20   1  13        0.08        3.71      6.93 o
  21   1  13        9.08       13.50      7.77 o
  22   1  13       19.44       22.08      8.16 o
  23   1  13       62.05       79.57     11.07 o
  24   1  13       79.45      101.19     11.99 o
  25   1  13       64.32       90.15     12.19 o
   0   2  13      625.31      651.24     58.65 o
   1   2  13      466.24      502.97     18.57 o
   2   2  13      291.70      296.50     11.29 o
   3   2  13      229.94      221.03     10.01 o
   4   2  13      213.32      194.59     13.98 o
   5   2  13      638.00      566.00     41.51 o
   6   2  13      272.26      265.45     13.65 o
   7   2  13      102.01       99.25      8.13 o
   8   2  13      454.18      478.71     18.57 o
   9   2  13        7.72       -3.10      6.75 o
  10   2  13        9.75        4.22      5.49 o
  11   2  13      232.16      256.09     18.57 o
  12   2  13        2.90        1.81      5.49 o
  13   2  13        8.25       11.65      7.78 o
  14   2  13       41.03       39.52      7.86 o
  15   2  13        9.71        8.82      6.05 o
  16   2  13       79.26       61.25      8.28 o
  17   2  13        1.67        1.80      6.32 o
  18   2  13       16.72       23.83      9.15 o
  19   2  13        5.77        7.27      7.06 o
  20   2  13       82.22       89.00     10.90 o
  21   2  13       12.01       10.15      8.09 o
  22   2  13       44.08       57.85     10.19 o
  23   2  13        6.39       11.10      8.47 o
  24   2  13       40.04       46.78     10.30 o
  25   2  13        0.45       -5.16      8.54 o
   1   3  13      608.40      609.87     34.53 o
   2   3  13      623.26      590.48     48.72 o
   3   3  13      392.16      374.34     56.76 o
   4   3  13        8.15        7.57      9.29 o
   5   3  13        5.97       -2.62      8.62 o
   6   3  13        3.13      -10.56     15.61 o
   7   3  13       21.87       23.28      7.22 o
   8   3  13       22.32       22.80      6.94 o
   9   3  13      223.14      213.84     12.48 o
  10   3  13      240.13      228.03     13.16 o
  11   3  13      212.06      213.66     12.83 o
  12   3  13       24.13       29.79      6.94 o
  13   3  13      241.31      251.47     15.70 o
  14   3  13       20.22        4.74      6.08 o
  15   3  13        0.64        1.14      6.34 o
  16   3  13       17.79       10.86      6.51 o
  17   3  13       35.67       33.26      7.71 o
  18   3  13        8.19        3.07      6.55 o
  19   3  13       36.59       25.91      7.85 o
  20   3  13        0.13       -6.84      6.84 o
  21   3  13        2.96        8.39      8.05 o
  22   3  13       10.77       12.20      8.52 o
  23   3  13        0.82       -4.09      8.77 o
  24   3  13       27.16       46.71     11.07 o
   0   4  13     2505.73     2575.93     94.60 o
   1   4  13       35.80       63.11     14.66 o
   2   4  13      452.42      555.41     50.61 o
   3   4  13        0.62        0.95     11.35 o
   4   4  13        4.08        7.32      9.97 o
   5   4  13      206.81      207.48     17.39 o
   6   4  13      242.09      239.96     33.11 o
   7   4  13      169.34      175.79     16.30 o
   8   4  13       24.55       38.30     11.58 o
   9   4  13       75.18       74.83     14.00 o
  10   4  13        1.33        7.17     10.22 o
  11   4  13      163.25      212.98     18.73 o
  12   4  13       14.32        7.28      8.35 o
  13   4  13        4.20       -0.58      8.11 o
  14   4  13        6.52        9.11      8.43 o
  15   4  13        0.31        3.93      8.26 o
  16   4  13       10.61        5.68      8.54 o
  17   4  13       43.80       37.75      8.19 o
  18   4  13       14.33        6.43      7.26 o
  19   4  13        0.10       -4.72      7.09 o
  20   4  13        5.02        3.59      9.20 o
  21   4  13       31.94       32.45      9.75 o
  22   4  13       14.74       15.88      9.32 o
  23   4  13       33.05       44.81     11.09 o
   2   5  13        1.26        6.47     10.35 o
   3   5  13       92.47       87.40     14.05 o
   4   5  13       50.51       67.43     13.70 o
   5   5  13       24.47       32.16     12.71 o
   6   5  13       52.07       45.41     12.71 o
   7   5  13        0.01        5.61      9.97 o
   8   5  13       22.84       18.58     10.90 o
   9   5  13       24.06        9.89     11.02 o
  10   5  13      412.82      437.24     51.56 o
  11   5  13        2.79       -9.77      9.77 o
  12   5  13      108.36       98.53     12.08 o
  13   5  13      123.93      116.20     19.36 o
  14   5  13        9.88       20.90     15.40 o
  15   5  13       54.07       54.38     11.37 o
  16   5  13       36.97       39.90     10.53 o
  17   5  13       61.94       71.51     12.07 o
  18   5  13        1.86       -3.67      8.52 o
  19   5  13       92.08       97.79     13.33 o
  20   5  13        0.15        7.71      9.86 o
  21   5  13       32.81       35.10     11.59 o
   0   6  13        1.44        2.84     17.03 o
   1   6  13       69.77       68.74     16.08 o
   2   6  13       17.04       35.25     12.66 o
   3   6  13       12.65       20.62     11.69 o
   4   6  13      427.33      501.31     28.42 o
   5   6  13        7.10       27.28     12.66 o
   6   6  13       37.42       38.17     13.18 o
   7   6  13       68.86       70.92     15.04 o
   8   6  13        0.71       -9.97      9.97 o
   9   6  13       97.67       73.27     14.67 o
  10   6  13        3.09       -5.49     11.69 o
  11   6  13       52.64       74.96     23.65 o
  12   6  13        7.28       12.77     12.04 o
  13   6  13        0.26       -4.47      8.72 o
  14   6  13       15.23       24.45     10.39 o
  15   6  13        0.00       -2.55      9.06 o
  16   6  13        0.39        4.59      9.56 o
  17   6  13       45.53       40.50     11.23 o
  18   6  13       13.38        4.41      9.83 o
  19   6  13       25.53       39.01     13.33 o
   2   7  13       15.21       26.96     13.38 o
   3   7  13      173.95      165.04     19.40 o
   4   7  13       68.38       87.77     18.45 o
   5   7  13      171.51      201.57     34.06 o
   6   7  13        4.56        6.68     23.18 o
   7   7  13       73.46       74.65     15.62 o
   8   7  13       63.89       66.51     16.01 o
   9   7  13       12.65        5.20     12.71 o
  10   7  13       91.16       87.31     16.68 o
  11   7  13       34.83       38.42     14.67 o
  12   7  13       85.22       48.94     15.34 o
  13   7  13        6.47       -9.32      9.32 o
  14   7  13       15.99       18.28     10.68 o
  15   7  13        0.39        9.91      9.75 o
  16   7  13        1.98        2.16     10.22 o
   0   8  13        0.69      -10.41     15.14 o
   1   8  13       28.78       26.96     14.05 o
   2   8  13       34.12       47.09     15.34 o
   3   8  13        1.25       -3.10     11.98 o
   4   8  13       35.59       38.31     15.39 o
   5   8  13       18.57        9.97     13.70 o
   6   8  13       11.61       -0.80     12.66 o
   7   8  13       63.44       75.78     17.05 o
   8   8  13        1.73       11.47     14.66 o
   9   8  13       22.01       22.20     14.95 o
  10   8  13       30.68       25.54     14.05 o
  11   8  13        2.61       -3.66     12.36 o
  12   8  13        3.95       -2.60     13.03 o
   1   9  13        0.31       -5.24     13.70 o
   2   9  13        2.44       20.81     14.72 o
   3   9  13        1.83      -12.36     12.36 o
   0   0  14       82.76       76.63     16.08 o
   1   0  14        2.10       -5.76     15.14 o
   2   0  14      846.84      873.52     30.10 o
   3   0  14      410.38      392.68     45.88 o
   4   0  14        9.54       -3.78     11.82 o
   5   0  14      216.59      204.33     22.70 o
   6   0  14      804.17      819.17     23.59 o
   7   0  14      800.92      732.11     22.45 o
   8   0  14       13.02       13.05      7.12 o
   9   0  14      226.13      222.40     12.78 o
  10   0  14      114.79      116.06     10.19 o
  11   0  14       36.76       33.69      8.16 o
  12   0  14       39.28       35.42     15.73 o
  13   0  14       92.15       73.04      9.64 o
  14   0  14      263.22      280.53     14.74 o
  15   0  14       17.78       15.38     25.07 o
  16   0  14      130.61      163.62     15.14 o
  17   0  14       22.90       39.86     16.55 o
  18   0  14       10.57       15.50     13.72 o
  19   0  14       19.52        3.78     11.35 o
  20   0  14       16.36       15.14     14.19 o
  21   0  14        0.00        1.89     12.30 o
  22   0  14       16.99       15.14     15.14 o
  23   0  14        5.60        3.78     14.19 o
  24   0  14        0.04      -11.35     13.24 o
   1   1  14        1.64        4.29      6.09 o
   2   1  14      185.24      168.82     15.58 o
   3   1  14       97.72      104.88     10.00 o
   4   1  14        3.17        1.05      4.51 o
   5   1  14      288.18      284.31     14.75 o
   6   1  14      125.54      108.81      8.33 o
   7   1  14      414.87      426.94     13.09 o
   8   1  14        0.12        6.63      4.50 o
   9   1  14       48.79       65.28      6.81 o
  10   1  14       16.21       10.11      5.17 o
  11   1  14        6.29       11.02      5.55 o
  12   1  14        5.65        4.20      7.90 o
  13   1  14       11.80       17.97      6.40 o
  14   1  14        5.78        6.20      6.02 o
  15   1  14        6.11       -5.42      5.42 o
  16   1  14        2.08        3.17      6.08 o
  17   1  14        0.92       -2.04      6.43 o
  18   1  14        0.14        0.38      6.51 o
  19   1  14       30.57       43.99      8.91 o
  20   1  14       15.19       -1.00      7.22 o
  21   1  14       66.35       82.56     16.34 o
  22   1  14        0.92       -3.11      7.77 o
  23   1  14       13.42       11.83      9.09 o
  24   1  14        0.31        1.65      8.54 o
   0   2  14      262.89      272.44     26.49 o
   1   2  14       99.08       72.82      8.94 o
   2   2  14      233.62      265.01     11.59 o
   3   2  14       12.04        6.90      5.74 o
   4   2  14       86.99       80.07      8.94 o
   5   2  14      271.28      225.61     10.59 o
   6   2  14      141.23      137.49      9.13 o
   7   2  14       58.97       63.81      9.28 o
   8   2  14       53.63       70.27      7.88 o
   9   2  14        4.18        9.55      6.54 o
  10   2  14      297.87      285.17     15.84 o
  11   2  14      247.95      263.49     12.36 o
  12   2  14       24.56       33.16      6.82 o
  13   2  14        0.06       -5.27      5.72 o
  14   2  14        1.59       -4.10      7.65 o
  15   2  14        6.40       17.16      6.68 o
  16   2  14        3.27       -1.51      5.87 o
  17   2  14       16.34       12.77      6.79 o
  18   2  14        1.35       -1.49      6.26 o
  19   2  14       20.53       29.20      8.29 o
  20   2  14       30.23       45.10      9.25 o
  21   2  14        0.02        1.18      8.09 o
  22   2  14       41.40       56.20     10.50 o
  23   2  14        4.21       -5.73      8.29 o
   1   3  14      583.12      648.00     40.68 o
   2   3  14      155.63      153.05     16.38 o
   3   3  14      370.81      449.34     35.95 o
   4   3  14      282.26      257.09     28.85 o
   5   3  14      122.30      121.77     14.72 o
   6   3  14        6.28       -8.62      8.62 o
   7   3  14      164.38      199.82     46.35 o
   8   3  14       11.45        6.24      9.77 o
   9   3  14       66.79       51.84     12.25 o
  10   3  14       70.57       64.80     13.94 o
  11   3  14      317.74      321.59     13.93 o
  12   3  14      235.19      225.14     11.96 o
  13   3  14      260.26      278.48     13.00 o
  14   3  14       75.45       71.97      8.72 o
  15   3  14       11.17        4.94      7.16 o
  16   3  14       12.79       10.90      7.05 o
  17   3  14       46.20       51.40      8.56 o
  18   3  14        3.85       -1.58      6.82 o
  19   3  14      120.50      138.67     11.10 o
  20   3  14        5.74        8.40      9.56 o
  21   3  14      103.29      113.09     12.60 o
  22   3  14        7.54       11.55      8.70 o
   1   4  14      273.03      217.52     18.39 o
   2   4  14        2.33       23.40     33.11 o
   3   4  14      192.80      177.42     18.45 o
   4   4  14      100.54      104.06     14.95 o
   5   4  14       40.25       20.14     11.31 o
   6   4  14      206.70      196.41     18.02 o
   7   4  14       20.30       12.87     11.02 o
   8   4  14       26.96       19.87     11.37 o
   9   4  14       20.93       29.53     12.04 o
  10   4  14       34.77       19.87     16.55 o
  11   4  14        0.05       -8.86      8.86 o
  12   4  14       74.48       65.01     10.98 o
  13   4  14       18.33       11.59      8.47 o
  14   4  14       31.94       43.54     10.12 o
  15   4  14       14.09        8.93      9.08 o
  16   4  14       90.19       98.20     12.51 o
  17   4  14        4.71        4.17      8.58 o
  18   4  14       35.06       45.24     11.27 o
  19   4  14        0.31       -5.59      8.82 o
  20   4  14        0.67        4.96     14.10 o
  21   4  14        4.72       14.97     11.69 o
   1   5  14      358.17      293.26     30.27 o
   2   5  14       44.34       38.57     12.93 o
   3   5  14       58.18       86.23     15.34 o
   4   5  14       36.39       46.57     19.87 o
   5   5  14        0.95       -9.61     10.64 o
   6   5  14        0.03       -1.89     10.70 o
   7   5  14       56.93       95.22     31.22 o
   8   5  14      253.14      265.26     21.37 o
   9   5  14        5.12        8.17     11.98 o
  10   5  14        1.02        2.39     11.98 o
  11   5  14        0.98      -10.70     10.70 o
  12   5  14        8.74        0.62      9.66 o
  13   5  14        0.13       -2.70     12.74 o
  14   5  14        9.16        2.20      8.82 o
  15   5  14        3.54        9.91      9.52 o
  16   5  14       12.76       21.83     10.28 o
  17   5  14       24.00       22.98     10.06 o
  18   5  14        3.24       -4.13      9.09 o
  19   5  14       19.73       21.12     10.57 o
   0   6  14      277.33      222.31     29.33 o
   1   6  14       24.97       -6.15     12.04 o
   2   6  14       30.74       16.52     12.93 o
   3   6  14       43.93       25.56     26.96 o
   4   6  14        0.40        1.81     17.50 o
   5   6  14      145.19      152.23     44.93 o
   6   6  14      487.06      510.74     46.35 o
   7   6  14       20.83        9.61     12.93 o
   8   6  14       38.24       32.16     14.28 o
   9   6  14      115.68      136.68     17.72 o
  10   6  14        2.17        7.57     12.04 o
  11   6  14        2.89       -4.26     12.71 o
  12   6  14        0.25       15.92     15.14 o
  13   6  14        0.77        1.19      9.52 o
  14   6  14      181.83      201.95     23.75 o
  15   6  14       20.98        6.13     10.08 o
  16   6  14      109.80      126.45     14.74 o
  17   6  14        7.20       10.13      9.97 o
   1   7  14        1.47       -3.73     11.31 o
   2   7  14        8.02        2.54     14.66 o
   3   7  14        5.11      -13.24     16.55 o
   4   7  14       15.53        4.68     19.87 o
   5   7  14        6.83        0.47     12.71 o
   6   7  14      106.15       94.78     17.64 o
   7   7  14       57.55       78.38     16.97 o
   8   7  14       17.52        3.78     12.93 o
   9   7  14       70.91      102.62     17.72 o
  10   7  14        1.63       15.48     14.66 o
  11   7  14        0.15       -2.69     12.66 o
  12   7  14        0.04       -1.06     14.66 o
  13   7  14        9.96       13.09     10.39 o
  14   7  14       36.01       26.38     11.67 o
   0   8  14       22.64        7.57     19.87 o
   1   8  14        0.28      -13.30     17.97 o
   2   8  14       10.39       18.30     14.67 o
   3   8  14       17.54       26.49     15.39 o
   4   8  14        0.50        5.12     26.96 o
   5   8  14        3.62        9.81     13.70 o
   6   8  14       72.81      121.43     38.79 o
   7   8  14       15.06       43.25     19.39 o
   8   8  14        9.14       18.35     14.28 o
   1   1  15      164.94      188.83     10.57 o
   2   1  15      144.18      132.38      9.42 o
   3   1  15        1.57        1.28      4.91 o
   4   1  15       10.89        3.08      4.39 o
   5   1  15        8.30        6.64      5.85 o
   6   1  15        4.14       -1.05      5.37 o
   7   1  15       22.98       22.09      6.91 o
   8   1  15      172.23      141.80      8.69 o
   9   1  15        1.65        7.77      5.29 o
  10   1  15      201.09      225.00     10.52 o
  11   1  15      142.17      129.57      9.17 o
  12   1  15       22.67       37.33      6.74 o
  13   1  15      115.13      111.74      9.30 o
  14   1  15       51.01       59.52      9.15 o
  15   1  15      275.05      286.13     13.57 o
  16   1  15       11.03       25.97      7.46 o
  17   1  15       21.94       12.90      7.61 o
  18   1  15       50.42       59.98      9.42 o
  19   1  15       41.68       56.38      9.61 o
  20   1  15        0.07       -7.45      7.45 o
  21   1  15       13.85        5.67      8.29 o
  22   1  15        8.69       14.13     11.02 o
   0   2  15      342.89      320.69     28.38 o
   1   2  15        3.24        3.51      9.29 o
   2   2  15        6.47       -8.51      9.36 o
   3   2  15      141.50      141.51     19.39 o
   4   2  15       14.32       11.35     10.03 o
   5   2  15      187.39      173.36     11.23 o
   6   2  15       96.25      106.19      8.72 o
   7   2  15      128.65      142.11      9.89 o
   8   2  15       22.69       22.56      6.60 o
   9   2  15      215.47      236.47     11.73 o
  10   2  15      117.70      127.37      9.43 o
  11   2  15      101.77      112.29      9.25 o
  12   2  15      169.85      196.03     11.41 o
  13   2  15      286.24      314.83     13.95 o
  14   2  15        0.48       -1.23      6.27 o
  15   2  15       34.25       34.86      8.64 o
  16   2  15       37.35       27.82      7.59 o
  17   2  15        1.11        3.83      6.77 o
  18   2  15        1.89       -6.30      6.30 o
  19   2  15       48.13       41.77      9.46 o
  20   2  15       55.94       68.64     10.73 o
  21   2  15       10.04        5.12      8.64 o
  22   2  15        2.58       -7.41      7.41 o
   1   3  15       23.22        9.05     10.64 o
   2   3  15      370.53      330.10     21.73 o
   3   3  15       21.53        6.15     10.70 o
   4   3  15       11.33       -9.68      9.68 o
   5   3  15      151.44      132.84     19.39 o
   6   3  15       15.37       26.54     11.58 o
   7   3  15        7.21        0.09     10.35 o
   8   3  15        0.76       -7.09     10.03 o
   9   3  15        0.62       -4.73     10.45 o
  10   3  15       35.36       29.79     17.03 o
  11   3  15        9.43        9.67      7.74 o
  12   3  15        1.09        2.90      7.81 o
  13   3  15       25.87       38.21     10.19 o
  14   3  15       17.92       33.98      9.66 o
  15   3  15       37.06       28.45      9.57 o
  16   3  15       31.08       33.45      8.14 o
  17   3  15        0.96        5.75      7.26 o
  18   3  15       27.89       25.15      7.85 o
  19   3  15       38.15       55.44      9.47 o
  20   3  15        2.37       -1.08      8.95 o
  21   3  15       10.32       13.42      8.97 o
   0   4  15       49.25       47.30     17.97 o
   1   4  15        7.59       22.52     12.36 o
   2   4  15      100.25      123.27     34.53 o
   3   4  15        1.31        1.89     11.37 o
   4   4  15       12.48       36.60     13.03 o
   5   4  15       93.23      109.22     16.38 o
   6   4  15       62.76       50.67     13.38 o
   7   4  15       67.82       74.88     17.50 o
   8   4  15       47.44       49.01     13.70 o
   9   4  15       55.08       65.14     15.14 o
  10   4  15       51.99       53.79     13.33 o
  11   4  15       30.50       24.93      9.45 o
  12   4  15       25.45       28.97     10.08 o
  13   4  15      168.69      196.26     17.94 o
  14   4  15        4.65       10.23     10.97 o
  15   4  15       26.69       41.38     10.50 o
  16   4  15       41.28       46.54     11.19 o
  17   4  15        0.48       -3.00      8.47 o
  18   4  15        1.42        5.10      9.04 o
  19   4  15       40.30       41.68     11.61 o
   1   5  15        7.27        8.99     11.37 o
   2   5  15        8.05        0.03     11.58 o
   3   5  15       10.26        2.86     11.98 o
   4   5  15      221.88      222.28     20.74 o
   5   5  15      115.43      123.75     17.97 o
   6   5  15       41.57       53.58     14.67 o
   7   5  15       41.38       30.89     13.18 o
   8   5  15       64.49       71.62     14.95 o
   9   5  15       38.30       80.55     23.18 o
  10   5  15      368.63      373.82     51.08 o
  11   5  15        3.41       17.43     19.39 o
  12   5  15       33.06       26.58     15.14 o
  13   5  15        4.88        7.01      9.29 o
  14   5  15       55.37       49.69     13.05 o
  15   5  15       24.87       43.67     11.23 o
  16   5  15       14.73        8.63      9.80 o
  17   5  15       67.61       76.87     13.19 o
  18   5  15       22.98       14.19     15.14 o
   0   6  15       16.24        5.68     17.97 o
   1   6  15        0.04       -9.57     11.31 o
   2   6  15       43.17        2.50     14.66 o
   3   6  15       19.00        5.33     12.66 o
   4   6  15        7.96       23.18     13.38 o
   5   6  15       18.96       16.08     13.70 o
   6   6  15       96.26      112.42     17.39 o
   7   6  15      141.35      150.17     19.06 o
   8   6  15        2.96      -14.66     14.66 o
   9   6  15        6.10       11.06     12.93 o
  10   6  15       40.89       20.61     14.28 o
  11   6  15       25.10        3.07     12.93 o
  12   6  15        3.10        2.32     11.70 o
  13   6  15       41.33       29.73     11.64 o
  14   6  15        1.86       13.08     11.37 o
  15   6  15        0.36       -1.68     13.55 o
   1   7  15       27.32       20.90     14.00 o
   2   7  15        0.04        0.54     11.69 o
   3   7  15        5.18       15.76     13.70 o
   4   7  15       51.07       61.26     17.03 o
   5   7  15        0.03        4.26     14.19 o
   6   7  15        0.56      -11.01     13.03 o
   7   7  15       30.15       43.82     16.38 o
   8   7  15        0.11        8.51     14.05 o
   9   7  15        0.00       26.17     18.92 o
  10   7  15      148.78      139.59     20.39 o
  11   7  15       22.32       34.66     16.68 o
   0   8  15       72.10       81.35     25.54 o
   1   8  15        3.80       -0.18     14.00 o
   2   8  15       28.59       16.00     22.70 o
   3   8  15       19.97       -5.45     14.00 o
   0   0  16       40.92       25.54     14.19 o
   1   0  16       34.35       30.91     10.35 o
   2   0  16       51.21       65.23     11.69 o
   3   0  16       17.07       -2.10      9.01 o
   4   0  16       61.96       68.28     20.34 o
   5   0  16        3.33       -4.73      8.86 o
   6   0  16      114.59      118.37     10.98 o
   7   0  16       52.76       77.67     10.19 o
   8   0  16       26.60       37.60      8.89 o
   9   0  16     1441.17     1456.91     36.14 o
  10   0  16        0.70        9.91      7.76 o
  11   0  16      682.38      692.10     28.55 o
  12   0  16      148.38       97.03     21.76 o
  13   0  16      303.88      281.44     19.32 o
  14   0  16       44.81       18.43     10.66 o
  15   0  16       97.09       53.92     16.08 o
  16   0  16      117.81       83.25     17.97 o
  17   0  16       73.20       76.63     17.03 o
  18   0  16       78.87       69.06     17.97 o
  19   0  16       73.81       87.98     18.92 o
  20   0  16       13.31       37.84     17.03 o
  21   0  16        1.73        5.68     14.19 o
   1   1  16        1.22       -0.78      6.18 o
   2   1  16       23.88       19.59      8.98 o
   3   1  16        0.75       -2.53      7.19 o
   4   1  16      124.59      128.26      9.47 o
   5   1  16        0.82       -5.87      5.93 o
   6   1  16        4.45        4.41      6.55 o
   7   1  16       11.92       11.40      6.74 o
   8   1  16        1.16       -1.23      5.31 o
   9   1  16       19.72       18.22      6.16 o
  10   1  16       35.52       37.55      6.89 o
  11   1  16        0.04       -0.89      5.83 o
  12   1  16       72.89       58.54      7.50 o
  13   1  16        0.23       13.10      6.36 o
  14   1  16       34.60       34.61      7.65 o
  15   1  16       25.03       26.79      7.87 o
  16   1  16       45.75       44.52      8.57 o
  17   1  16        8.92       12.20     12.06 o
  18   1  16       49.85       64.99      9.97 o
  19   1  16       36.89       25.69     10.64 o
  20   1  16        1.14        7.00      9.97 o
  21   1  16        0.00        4.08      9.68 o
   0   2  16       26.89       21.76     16.08 o
   1   2  16        1.44       -9.01      9.01 o
   2   2  16       20.82       16.91     10.64 o
   3   2  16       64.82       75.18     17.03 o
   4   2  16        4.94        3.73     11.02 o
   5   2  16        0.08        5.20     10.03 o
   6   2  16        4.76        6.35     10.35 o
   7   2  16       11.88       -8.62      8.62 o
   8   2  16        0.67        4.35      9.77 o
   9   2  16       68.38       73.59      8.40 o
  10   2  16        6.43       11.08      6.50 o
  11   2  16       24.50       27.88      7.05 o
  12   2  16        4.95        3.13      6.49 o
  13   2  16        0.68       -1.85      6.26 o
  14   2  16       36.16       56.55      9.50 o
  15   2  16        0.95       -8.33      8.33 o
  16   2  16        0.18        1.25      8.60 o
  17   2  16       36.04       33.48      8.25 o
  18   2  16        0.11        1.27      7.09 o
  19   2  16        0.05        9.14      9.51 o
  20   2  16        6.37       12.51      8.97 o
   1   3  16       52.18       42.55     17.03 o
   2   3  16       14.48       24.82     12.30 o
   3   3  16       18.80        1.53     10.35 o
   4   3  16      211.60      187.71     18.31 o
   5   3  16        1.22       -0.88      9.97 o
   6   3  16      106.32       98.42     14.95 o
   7   3  16       22.07       18.36     14.66 o
   8   3  16      113.52      123.89     16.38 o
   9   3  16       24.55       40.53     13.03 o
  10   3  16       50.51       45.79     10.19 o
  11   3  16       17.94       14.84      8.82 o
  12   3  16        9.60       13.31      8.99 o
  13   3  16       43.60       55.59     13.10 o
  14   3  16       94.09       93.18     12.52 o
  15   3  16        4.53        2.57      9.32 o
  16   3  16       28.46       22.66     10.17 o
  17   3  16      106.60      119.33     13.59 o
  18   3  16        5.29       10.72      9.83 o
  19   3  16       13.91        7.26      9.88 o
   0   4  16        0.45       10.41     16.08 o
   1   4  16        5.37       -0.09     10.35 o
   2   4  16        1.98       -5.29     11.31 o
   3   4  16       63.99       41.19     13.70 o
   4   4  16        3.38        8.07     11.31 o
   5   4  16        7.64       -1.42     10.70 o
   6   4  16       14.21        4.04     11.02 o
   7   4  16        0.05      -13.70     14.19 o
   8   4  16        4.65       11.33     12.25 o
   9   4  16        0.19      -10.64     10.64 o
  10   4  16        9.25        6.43     15.14 o
  11   4  16        7.21        7.14      8.86 o
  12   4  16        0.08        0.41      8.76 o
  13   4  16        4.88        8.04      9.25 o
  14   4  16        1.62       -0.26      8.99 o
  15   4  16       20.44       32.40     11.42 o
  16   4  16       25.53       24.91     10.89 o
  17   4  16        7.29       18.00     10.39 o
   1   5  16        5.96        6.41     11.98 o
   2   5  16       36.12       42.12     14.00 o
   3   5  16        2.99       -2.84     12.04 o
   4   5  16       19.90       31.22     13.38 o
   5   5  16       24.87       22.99     12.93 o
   6   5  16        0.94      -10.35     10.35 o
   7   5  16        2.56        4.65     45.41 o
   8   5  16        6.77        6.09     12.36 o
   9   5  16       10.24       18.96     14.00 o
  10   5  16        3.93      -10.88     17.50 o
  11   5  16        1.96       -2.81     12.36 o
  12   5  16       32.27       24.59     10.16 o
  13   5  16       21.78       21.41     10.84 o
  14   5  16        1.75        3.32      9.70 o
  15   5  16       30.72       47.88     12.38 o
   0   6  16      170.42      140.01     28.38 o
   1   6  16       34.39       46.39     15.71 o
   2   6  16      101.68       83.58     17.05 o
   3   6  16      114.60      115.31     27.43 o
   4   6  16       14.07       14.51     13.86 o
   5   6  16       43.71       60.49     17.05 o
   6   6  16        0.51       13.13     14.66 o
   7   6  16        7.03        4.83     12.50 o
   8   6  16       28.12       28.60     14.00 o
   9   6  16        7.47        1.00     26.01 o
  10   6  16        3.69       12.30     14.05 o
  11   6  16       85.82      102.47     18.39 o
  12   6  16        3.73       16.10     10.39 o
   1   7  16        0.01       -7.06     12.93 o
   2   7  16        4.61       16.49     14.00 o
   3   7  16        2.27       -0.50     13.33 o
   4   7  16       18.24       -7.04     13.70 o
   5   7  16        5.86       -9.46     13.38 o
   6   7  16        1.78       15.05     15.34 o
   7   7  16        0.06        1.58     13.86 o
   1   1  17      220.70      199.64     17.72 o
   2   1  17       34.05       45.30     11.98 o
   3   1  17       37.31       41.39      9.31 o
   4   1  17        5.89        8.68      6.74 o
   5   1  17       45.96       40.95      7.88 o
   6   1  17       50.17       43.89      8.15 o
   7   1  17       44.83       43.35      7.23 o
   8   1  17       13.30       12.21      7.65 o
   9   1  17      101.14       90.73      8.53 o
  10   1  17        0.41        4.39      5.83 o
  11   1  17        2.06        2.71      5.94 o
  12   1  17       25.71       21.52      6.81 o
  13   1  17        1.43        1.76      6.68 o
  14   1  17       18.42       16.28      7.51 o
  15   1  17       39.43       41.27      9.99 o
  16   1  17       24.37       26.44      9.42 o
  17   1  17      133.39      159.28     17.03 o
  18   1  17        2.24       -3.31     10.03 o
  19   1  17        5.08       -9.01      9.01 o
   0   2  17       40.84       32.16     17.97 o
   1   2  17        4.91       -3.78     10.70 o
   2   2  17       24.45       36.15     12.36 o
   3   2  17      234.25      211.90     26.49 o
   4   2  17       74.91       76.84     16.55 o
   5   2  17      127.40      120.22     16.30 o
   6   2  17       68.95       69.02     18.92 o
   7   2  17       24.45       17.36     22.70 o
   8   2  17        0.10       -3.78     16.08 o
   9   2  17        1.86       -9.30      9.30 o
  10   2  17       29.70       43.70     10.39 o
  11   2  17        5.97       -1.69      8.60 o
  12   2  17      119.86      140.14     13.93 o
  13   2  17        0.25       -7.50      9.38 o
  14   2  17        0.22        4.35      8.99 o
  15   2  17       13.03        8.86      7.46 o
  16   2  17        8.89       10.16      7.65 o
  17   2  17       25.71       27.83      9.01 o
  18   2  17        1.19        3.14     11.61 o
   1   3  17        2.88      -11.16     11.82 o
   2   3  17       55.62       65.27     14.05 o
   3   3  17        2.75       -2.31     10.64 o
   4   3  17       49.70       17.10     16.55 o
   5   3  17        1.96        7.83     12.30 o
   6   3  17       16.26       16.87     15.14 o
   7   3  17        4.28       -6.45     11.31 o
   8   3  17        4.87      -10.45     10.45 o
   9   3  17       10.17       -5.51     11.58 o
  10   3  17        0.02       -4.86      8.35 o
  11   3  17       15.01       29.93     10.39 o
  12   3  17       15.29       20.45     10.30 o
  13   3  17        0.51       -8.34      8.34 o
  14   3  17       14.23        4.78      9.18 o
  15   3  17        6.03        9.13     13.30 o
  16   3  17        1.57        4.07      9.56 o
  17   3  17        5.07       24.45     10.84 o
   0   4  17      248.69      212.85     29.33 o
   1   4  17       23.27       20.83     18.45 o
   2   4  17      114.12      133.13     17.91 o
   3   4  17       31.33       22.79     17.97 o
   4   4  17       80.12       60.87     15.34 o
   5   4  17        2.05       14.62     12.36 o
   6   4  17       34.05       42.38     13.70 o
   7   4  17        8.30        8.81     11.69 o
   8   4  17       23.91       37.20     14.37 o
   9   4  17       12.47       -8.70     11.98 o
  10   4  17        0.92       -2.10     20.81 o
  11   4  17        0.76       -4.16     12.80 o
  12   4  17        9.06        2.39      8.94 o
  13   4  17        0.14       -4.27      8.89 o
  14   4  17        1.67       -2.02     10.08 o
  15   4  17       12.72        5.68     10.17 o
   1   5  17       22.52       46.79     15.04 o
   2   5  17        6.30       19.04     13.70 o
   3   5  17        5.14       11.82     12.71 o
   4   5  17        1.04        8.04     13.72 o
   5   5  17        9.40       -2.38     19.87 o
   6   5  17        5.91      -10.35     12.04 o
   7   5  17        6.23       -0.31     12.36 o
   8   5  17       36.14       36.48     15.00 o
   9   5  17       15.56       22.79     14.00 o
  10   5  17       27.40       34.24     26.01 o
  11   5  17        7.54        6.13     12.15 o
  12   5  17        2.61        4.38     10.00 o
   0   6  17        0.00       17.97     20.81 o
   1   6  17        0.11        1.71     14.00 o
   2   6  17        3.92       17.28     13.70 o
   3   6  17        0.40        3.98     13.03 o
   4   6  17       14.05       17.42     25.07 o
   5   6  17       24.87        4.94     13.70 o
   6   6  17       14.65       10.47     14.95 o
   7   6  17       41.56       16.55     14.72 o
   8   6  17        0.27        4.57     13.70 o
   0   0  18       50.91       67.17     18.92 o
   1   0  18       27.13       37.22     11.69 o
   2   0  18        4.49        4.73     15.14 o
   3   0  18       74.45       82.30     20.81 o
   4   0  18       55.54       74.73     19.87 o
   5   0  18       84.48      109.51     26.49 o
   6   0  18       50.75       46.31     11.82 o
   7   0  18       40.24       33.77     15.14 o
   8   0  18       13.78        1.96      9.77 o
   9   0  18        8.34       18.54     11.02 o
  10   0  18        0.03       -4.54     10.41 o
  11   0  18       69.48       97.49     14.31 o
  12   0  18       72.14       91.11     14.51 o
  13   0  18       25.22       15.52     11.72 o
  14   0  18       25.38       27.32     17.50 o
  15   0  18       56.00       72.84     17.97 o
  16   0  18      129.17      170.28     23.65 o
   1   1  18       18.55       24.15     11.98 o
   2   1  18        6.83      -10.46     10.64 o
   3   1  18       61.13       51.56     13.38 o
   4   1  18       44.91       49.88     13.60 o
   5   1  18       89.93       90.40     21.76 o
   6   1  18       11.01        5.81     12.30 o
   7   1  18       30.01       32.30     12.68 o
   8   1  18        0.46       -6.32      6.32 o
   9   1  18        0.98       -0.95      6.24 o
  10   1  18        0.49       -6.11      6.11 o
  11   1  18       26.10       31.79      8.45 o
  12   1  18       10.88       27.27      8.78 o
  13   1  18        0.00       -2.26      9.95 o
  14   1  18        6.98       14.27      9.18 o
  15   1  18        5.38       -1.51      8.49 o
  16   1  18       11.16       12.36      9.04 o
   0   2  18        9.04       14.19     17.03 o
   1   2  18        1.72       -1.97     11.69 o
   2   2  18        3.35        6.80     12.36 o
   3   2  18        1.85      -16.86     24.12 o
   4   2  18        2.20      -11.31     11.31 o
   5   2  18       18.69       29.80     13.38 o
   6   2  18       32.30       27.39     13.18 o
   7   2  18       27.41       33.29     14.00 o
   8   2  18        5.92       14.19     11.15 o
   9   2  18       39.47       35.13     12.46 o
  10   2  18        0.26       -4.88      8.35 o
  11   2  18        2.63        4.85      8.72 o
  12   2  18       47.56       50.39     11.16 o
  13   2  18       11.03       14.15     10.27 o
  14   2  18        0.47       -6.37     13.54 o
  15   2  18        3.75       21.72      9.94 o
   1   3  18       19.36       26.37     13.60 o
   2   3  18       45.27       64.19     14.67 o
   3   3  18       45.55       73.36     23.65 o
   4   3  18       31.38       15.61     13.38 o
   5   3  18       12.28        0.49     11.58 o
   6   3  18       93.66       90.95     16.38 o
   7   3  18        1.60       -6.97     12.30 o
   8   3  18      156.07      165.37     18.59 o
   9   3  18       24.17        7.69      9.52 o
  10   3  18       28.57       34.28     10.53 o
  11   3  18      133.69      141.30     14.69 o
  12   3  18       30.84       33.42     10.94 o
  13   3  18       26.16       23.05     14.35 o
  14   3  18       11.59        8.80     10.21 o
   0   4  18       28.46       45.41     21.76 o
   1   4  18        3.83       -5.83     12.36 o
   2   4  18        7.10       14.47     13.33 o
   3   4  18        0.47       -8.76     12.66 o
   4   4  18        9.92        7.80     12.36 o
   5   4  18        5.00       -7.60     11.14 o
   6   4  18        3.43       -6.62     12.71 o
   7   4  18        1.38       -3.52     13.33 o
   8   4  18       17.10        9.44     13.86 o
   9   4  18        1.11      -12.66     12.66 o
  10   4  18       66.00       87.03     13.59 o
  11   4  18        6.47        2.74      9.73 o
  12   4  18        1.87        3.30     10.22 o
   1   5  18       70.25       52.50     16.72 o
   2   5  18        3.65       17.91     14.37 o
   3   5  18       27.93       26.53     19.87 o
   4   5  18        0.06       -8.66     12.93 o
   5   5  18        3.14       -0.18     13.70 o
   6   5  18        0.48       -0.26     14.66 o
   7   5  18        8.11        6.49     23.65 o
   8   5  18       12.66       14.63     15.04 o
   9   5  18        5.25      -17.97     17.97 o
   1   1  19        0.19      -10.35     10.35 o
   2   1  19        2.40        7.09     12.04 o
   3   1  19       18.28       27.09     13.70 o
   4   1  19        7.85        8.13     12.36 o
   5   1  19        3.36       -2.05     11.69 o
   6   1  19       17.84       19.59      9.52 o
   7   1  19        1.45       -6.08     10.31 o
   8   1  19       13.01       10.83     16.55 o
   9   1  19        1.99       -4.65     12.77 o
  10   1  19       69.39      100.80     18.45 o
  11   1  19        2.08       -5.95     11.35 o
  12   1  19       47.33       51.72     14.51 o
  13   1  19        3.33       23.00     13.12 o
   0   2  19       14.08        9.46     17.03 o
   1   2  19       14.87       18.78     14.00 o
   2   2  19       38.84       25.56     14.37 o
   3   2  19        8.65        7.09     13.38 o
   4   2  19       15.78       -2.89     12.66 o
   5   2  19       41.19       54.39     16.05 o
   6   2  19        0.68        7.86     13.03 o
   7   2  19       68.66       67.07     30.27 o
   8   2  19        7.08        8.68     10.00 o
   9   2  19        0.01       -7.39      8.82 o
  10   2  19       22.87       19.71     11.41 o
  11   2  19       34.84       26.25     11.20 o
  12   2  19        0.38       -6.15     16.17 o
   1   3  19       34.09       44.52     15.04 o
   2   3  19        5.64       -1.94     12.66 o
   3   3  19        0.16      -18.55     27.43 o
   4   3  19        1.26        0.26     12.36 o
   5   3  19       19.34       18.44     14.37 o
   6   3  19        0.95       -2.19     13.70 o
   7   3  19       23.66       25.02     14.77 o
   8   3  19       12.08        6.71     13.70 o
   9   3  19        0.62       -2.04     17.20 o
  10   3  19        5.05       16.21     10.64 o
  11   3  19        2.86       -6.98     10.64 o
   0   4  19       18.19       27.43     19.87 o
   1   4  19        6.82       10.23     14.37 o
   2   4  19        0.97      -15.49     16.08 o
   3   4  19        3.61      -13.33     13.33 o
   4   4  19       27.83       46.98     16.01 o
   5   4  19       70.29       78.74     16.81 o
   6   4  19        1.21       22.04     16.55 o
   7   4  19       99.16      109.61     18.06 o
   8   4  19        6.91       -1.89     18.92 o
   9   0  20       52.58       52.98     17.03 o
   1   1  20        0.87      -12.36     12.36 o
   2   1  20        9.00        0.00     18.92 o
   3   1  20        1.82       -6.62     19.87 o
   4   1  20       11.11      -10.41     18.92 o
   5   1  20        0.81       -2.50     18.92 o
   6   1  20        2.42       12.99     12.24 o
   7   1  20        0.12       -0.53     10.71 o
   8   1  20       35.11       21.30     13.12 o
   9   1  20       22.36       30.95     13.82 o
   0   2  20        7.01       12.30     20.81 o
   1   2  20        2.44       -9.74     13.33 o
   2   2  20       17.28        5.32     27.43 o
   3   2  20        2.81       -3.32     13.70 o
   4   2  20        6.63        7.44     16.08 o
   5   2  20        1.65        3.02     13.60 o
   6   2  20       12.03       16.27     15.04 o
   7   2  20        0.88        0.77      9.39 o
   8   2  20        2.38       -3.94     12.30 o
   1   3  20       24.71       25.94     15.71 o
   2   3  20        0.68       11.80     14.00 o
   3   3  20       30.51       18.30     15.71 o
   4   3  20       23.95       15.93     14.67 o
   5   3  20       10.65       16.08     21.76 o
 
